# Supplementary material for: Chlorimipraminium picrate
Source: Acta Crystallogr Sect E Struct Rep Online. 2010 Jan 13;66(Pt 2):o347–8. doi: 10.1107/S1600536810000905 (PMC2979900; doi:10.1107/S1600536810000905)
Supplement: Supplementary file 2 [file e-66-0o347-Isup2.hkl]

# 
# h,k,l, Fc-squared, Fo-squared, sigma(Fo-squared) and status flag 
# 
data_I
_shelx_title ' hsy116 in P-1' 
_shelx_refln_list_code          4 
_shelx_F_calc_maximum      356.14 
_exptl_crystal_F_000      1136.00 
_reflns_d_resolution_high  0.6567 
 
loop_ 
 _symmetry_equiv_pos_as_xyz 
 'x, y, z' 
 '-x, -y, -z' 
 
_cell_length_a    11.2252 
_cell_length_b    13.1514 
_cell_length_c    17.2787 
_cell_angle_alpha  90.941 
_cell_angle_beta   91.125 
_cell_angle_gamma 100.445 
 
_shelx_F_squared_multiplier     1.000 
 
loop_ 
 _refln_index_h 
 _refln_index_k 
 _refln_index_l 
 _refln_F_squared_calc 
 _refln_F_squared_meas 
 _refln_F_squared_sigma 
 _refln_observed_status 
   3   0   0     1435.63     1399.98     19.48 o 
   4   0   0       93.68       88.56      2.25 o 
   5   0   0       63.62       51.82      2.44 o 
   6   0   0       67.69       63.73      2.63 o 
   7   0   0       30.66       31.27      2.66 o 
   8   0   0      601.67      601.82      6.03 o 
   9   0   0       13.26       17.16      3.55 o 
  10   0   0      691.07      716.81     13.28 o 
  11   0   0      218.17      232.34      7.78 o 
  12   0   0      241.10      216.55     13.06 o 
  13   0   0        6.50       12.55     10.93 o 
  14   0   0        4.31       25.82     24.86 o 
  15   0   0       45.08       27.62     29.06 o 
 -15   1   0       13.16       42.61     27.17 o 
 -14   1   0      425.39      409.55     32.75 o 
 -13   1   0       28.66       31.16     11.69 o 
 -12   1   0      389.45      412.82     15.79 o 
 -11   1   0        2.93        3.92      5.07 o 
 -10   1   0     1048.42      983.21     21.98 o 
  -9   1   0      146.33      108.16     17.33 o 
  -8   1   0       40.92       41.64      2.61 o 
  -7   1   0      404.17      407.81      8.13 o 
  -6   1   0       82.92       73.54      2.39 o 
  -5   1   0      736.01      684.12     11.14 o 
  -4   1   0     2699.20     2802.52     11.75 o 
  -3   1   0     1857.43     1844.80     11.80 o 
   3   1   0      159.95      167.08      3.37 o 
   4   1   0      231.20      257.86      3.83 o 
   5   1   0      538.09      523.50      6.25 o 
   6   1   0      381.47      355.26      4.82 o 
   7   1   0       42.80       41.46      3.31 o 
   8   1   0      450.35      416.84      5.81 o 
   9   1   0      798.70      790.41      7.94 o 
  10   1   0       47.85       61.51      5.28 o 
  11   1   0      131.64      115.91      5.80 o 
  12   1   0        3.74        8.14     10.73 o 
  13   1   0       13.92       45.32     23.56 o 
  14   1   0      148.34      123.89     28.96 o 
  15   1   0       23.18       56.09     28.30 o 
 -16   2   0       11.60       12.10     29.78 o 
 -15   2   0        0.09       -5.87     26.62 o 
 -14   2   0       44.62       67.58     13.11 o 
 -13   2   0       76.83       70.80     12.44 o 
 -12   2   0     1059.65     1039.50     56.13 o 
 -11   2   0     2042.33     1760.95    157.46 o 
 -10   2   0      280.82      235.19      6.68 o 
  -9   2   0      206.89      206.03      6.20 o 
  -8   2   0      467.50      430.37      7.32 o 
  -7   2   0      377.40      444.92      9.59 o 
  -6   2   0      270.31      311.87      4.86 o 
  -5   2   0      378.81      410.33      4.95 o 
  -4   2   0        9.93       48.26      3.10 o 
  -3   2   0      598.70      802.96     10.10 o 
   2   2   0     5241.15     5375.07     16.00 o 
   3   2   0       30.51       35.98      3.66 o 
   4   2   0      123.57       95.05      3.24 o 
   5   2   0       56.22       41.67      3.18 o 
   6   2   0      104.54      103.55      3.80 o 
   7   2   0        1.18        4.94      3.35 o 
   8   2   0        3.31        7.71      3.78 o 
   9   2   0        8.36        9.23      4.32 o 
  10   2   0     1863.31     1786.25     25.97 o 
  11   2   0        5.11       10.34      5.38 o 
  12   2   0       74.98       73.02     19.62 o 
  13   2   0       14.33       18.50     24.59 o 
  14   2   0        2.50       23.72     26.61 o 
  15   2   0        2.76        8.05     27.79 o 
 -16   3   0       48.69       70.07     29.85 o 
 -15   3   0        3.03      -13.87     25.70 o 
 -14   3   0      850.95      814.31     22.07 o 
 -13   3   0        8.71       10.25     14.39 o 
 -12   3   0       95.61       85.63     12.38 o 
 -11   3   0        8.26        8.11      4.40 o 
 -10   3   0      553.54      510.79     30.32 o 
  -9   3   0        0.23        1.72      4.34 o 
  -8   3   0     1978.24     1925.45     33.70 o 
  -7   3   0      108.53      108.01      5.06 o 
  -6   3   0     1684.73     1746.67     13.69 o 
  -5   3   0    12342.25    12712.46     52.44 o 
  -4   3   0      528.95      482.90      7.10 o 
  -3   3   0     6756.43     6980.74     65.83 o 
  -2   3   0    29320.55    30898.90    174.62 o 
  -1   3   0      481.02      494.87      9.72 o 
   0   3   0    18931.78    19333.73    194.60 o 
   1   3   0     2981.72     2913.06     21.13 o 
   2   3   0     1615.14     1739.00     10.64 o 
   3   3   0       63.07       62.28      4.40 o 
   4   3   0     3384.52     3681.70     29.30 o 
   5   3   0     1100.78     1093.76      8.44 o 
   6   3   0      365.97      408.56      5.92 o 
   7   3   0      592.88      594.06      7.15 o 
   8   3   0       66.85       69.30      4.69 o 
   9   3   0     1645.24     1512.46     23.15 o 
  10   3   0     2498.95     2572.62     25.20 o 
  11   3   0      492.17      515.78     11.38 o 
  12   3   0       30.99       33.35     23.77 o 
  13   3   0      149.96      127.43     28.26 o 
  14   3   0        0.27        0.80     27.67 o 
  15   3   0        1.72        7.36     29.37 o 
 -16   4   0       79.07       74.17     29.28 o 
 -15   4   0        0.04        1.25     24.32 o 
 -14   4   0      231.88      237.78     16.30 o 
 -13   4   0       38.66       33.65     13.02 o 
 -12   4   0       30.15       33.06     11.90 o 
 -11   4   0       82.51       77.07      9.24 o 
 -10   4   0     2268.38     2025.74     82.18 o 
  -9   4   0      312.49      310.16      7.66 o 
  -8   4   0      454.64      432.93     11.38 o 
  -7   4   0       50.03       74.45      5.24 o 
  -6   4   0     3725.72     3815.27     27.24 o 
  -5   4   0      836.47      748.81     17.18 o 
  -4   4   0     1078.12     1136.38      8.31 o 
  -3   4   0      307.00      294.33      5.06 o 
  -2   4   0      997.60     1201.60     11.18 o 
  -1   4   0     3129.83     3181.86     31.23 o 
   0   4   0      580.83      535.74      5.17 o 
   1   4   0       25.15       34.42      2.92 o 
   2   4   0      149.65      188.43      4.42 o 
   3   4   0      168.81      174.09      4.95 o 
   4   4   0      581.29      651.36      9.13 o 
   5   4   0      100.10       66.04      4.70 o 
   6   4   0       54.54       39.59      3.99 o 
   7   4   0        0.31        1.71      4.63 o 
   8   4   0      342.27      321.07      7.64 o 
   9   4   0     1108.80     1022.36     11.81 o 
  10   4   0        0.09       -0.99      5.66 o 
  11   4   0      101.82      107.22      8.48 o 
  12   4   0      142.35      156.69     26.07 o 
  13   4   0       67.48       86.30     26.34 o 
  14   4   0      295.05      282.82     32.58 o 
 -16   5   0       47.51       40.24     28.25 o 
 -15   5   0        4.92       18.22     14.35 o 
 -14   5   0       40.29       34.50     13.55 o 
 -13   5   0      126.21      122.03     13.95 o 
 -12   5   0        9.33       12.64     11.62 o 
 -11   5   0       90.25       56.55      6.79 o 
 -10   5   0      108.72      115.87      6.66 o 
  -9   5   0       31.04       20.02      5.60 o 
  -8   5   0      987.17      948.01     11.93 o 
  -7   5   0       77.84       63.35      7.93 o 
  -6   5   0      265.65      286.38      4.51 o 
  -5   5   0      343.65      313.06      5.32 o 
  -4   5   0     2097.70     2235.33     11.37 o 
  -3   5   0     1235.18     1183.98     10.81 o 
  -2   5   0      176.06      189.75      6.90 o 
  -1   5   0     1043.82     1087.99     17.66 o 
   0   5   0      180.27      171.07      3.27 o 
   1   5   0     1211.07     1247.76     13.36 o 
   2   5   0     2944.33     3316.01     42.71 o 
   3   5   0     5683.59     6249.17     24.77 o 
   4   5   0     1196.89     1225.19     24.24 o 
   5   5   0      570.13      635.59     12.85 o 
   6   5   0      598.13      607.97     14.43 o 
   7   5   0      163.35      164.46      6.55 o 
   8   5   0      125.31      140.90      6.81 o 
   9   5   0      378.50      338.08      9.59 o 
  10   5   0       94.50       86.83      8.28 o 
  11   5   0        3.85       -2.23     11.98 o 
  12   5   0        0.40       -9.67     22.88 o 
  13   5   0      334.52      350.16     33.09 o 
  14   5   0        8.30       15.07     29.90 o 
 -16   6   0      814.28      901.26     41.87 o 
 -15   6   0       78.10       76.46     16.05 o 
 -14   6   0      106.21      104.58     15.31 o 
 -13   6   0      110.74      149.86     15.17 o 
 -12   6   0       11.29       12.99     11.58 o 
 -11   6   0      227.55      172.60     10.44 o 
 -10   6   0      465.21      446.96      9.96 o 
  -9   6   0      506.16      468.72      9.92 o 
  -8   6   0      110.25      138.32      7.00 o 
  -7   6   0       34.46       31.41      3.05 o 
  -6   6   0        1.49        0.60      3.81 o 
  -5   6   0       48.09       47.60      4.48 o 
  -4   6   0     2345.75     2379.50     27.36 o 
  -3   6   0     1134.02     1093.83      8.69 o 
  -2   6   0     1464.81     1591.38     28.38 o 
  -1   6   0      868.96      968.05     12.82 o 
   0   6   0    16228.86    17379.58    114.57 o 
   1   6   0      861.13      923.75      9.41 o 
   2   6   0     6309.90     6627.86     40.81 o 
   3   6   0     2694.46     2996.44     36.82 o 
   4   6   0      187.29      175.74      7.04 o 
   5   6   0      565.72      580.57     10.71 o 
   6   6   0      101.38      116.73      8.71 o 
   7   6   0      599.63      550.77     12.67 o 
   8   6   0      207.82      179.99      7.46 o 
   9   6   0      362.29      335.81     10.41 o 
  10   6   0      334.05      360.60     21.21 o 
  11   6   0        8.77        5.30     13.56 o 
  12   6   0        4.35       -4.01     23.42 o 
  13   6   0      369.47      419.24     35.13 o 
  14   6   0       17.10       -1.60     28.44 o 
 -16   7   0       13.22      -11.44     28.99 o 
 -15   7   0       26.85       23.44     15.40 o 
 -14   7   0       33.20       32.21     14.13 o 
 -13   7   0        2.64       12.65     13.47 o 
 -12   7   0        3.25        5.03     12.61 o 
 -11   7   0        0.42        6.60      6.91 o 
 -10   7   0       77.66       71.64      7.64 o 
  -9   7   0      146.40      147.30      7.81 o 
  -8   7   0      108.38       94.56     12.78 o 
  -7   7   0      440.49      440.45      7.04 o 
  -6   7   0      920.97      897.96     17.29 o 
  -5   7   0     1327.51     1427.61     10.92 o 
  -4   7   0      384.68      507.18     10.23 o 
  -3   7   0       26.13       32.03      3.21 o 
  -2   7   0       16.27       31.97      6.69 o 
  -1   7   0      503.97      512.65     20.37 o 
   0   7   0     1915.35     2020.41     19.80 o 
   1   7   0     1231.12     1322.05     10.75 o 
   2   7   0       21.30       16.29      4.59 o 
   3   7   0      138.78      138.80      9.10 o 
   4   7   0        0.26        1.02      5.21 o 
   5   7   0      488.91      538.03     10.07 o 
   6   7   0        2.74       13.67      9.96 o 
   7   7   0       30.53       18.13     10.37 o 
   8   7   0      784.29      656.98     12.88 o 
   9   7   0       21.02       32.91      8.00 o 
  10   7   0        9.13        7.16     13.24 o 
  11   7   0       88.92       97.69     15.48 o 
  12   7   0      170.61      132.36     26.44 o 
  13   7   0        0.00        5.89     28.25 o 
 -16   8   0       31.20       41.48     17.56 o 
 -15   8   0       23.78       31.84     15.89 o 
 -14   8   0      166.54      196.07     17.19 o 
 -13   8   0       31.71       48.16     14.13 o 
 -12   8   0        0.09        5.50     12.86 o 
 -11   8   0       34.76       46.09      7.94 o 
 -10   8   0       16.53       19.56      7.34 o 
  -9   8   0       50.55       50.18     10.47 o 
  -8   8   0       28.21       30.63      7.58 o 
  -7   8   0      508.78      563.62     10.76 o 
  -6   8   0      664.64      590.15      8.49 o 
  -5   8   0       18.10       17.63      4.59 o 
  -4   8   0      131.13      146.98      5.17 o 
  -3   8   0        0.33       15.88      6.59 o 
  -2   8   0       32.31       29.03      7.15 o 
  -1   8   0     1111.20     1130.10     16.13 o 
   0   8   0     3454.13     3807.51     41.37 o 
   1   8   0      441.49      457.52     13.31 o 
   2   8   0      224.44      251.01     13.17 o 
   3   8   0      495.51      512.34     12.04 o 
   4   8   0     1442.71     1525.18     19.72 o 
   5   8   0     1059.74     1150.34     19.10 o 
   6   8   0        1.28        8.70     10.48 o 
   7   8   0       98.70       83.77     11.92 o 
   8   8   0      112.82      126.45      9.16 o 
   9   8   0      165.59      181.70      9.96 o 
  10   8   0       66.34       52.82     14.54 o 
  11   8   0        0.45        0.75     14.70 o 
  12   8   0        5.03        5.98     25.75 o 
  13   8   0        5.45        4.73     28.94 o 
 -16   9   0        0.96        2.87     17.65 o 
 -15   9   0        0.03       -0.99     16.38 o 
 -14   9   0      349.77      392.56     20.34 o 
 -13   9   0      212.06      199.44     16.72 o 
 -12   9   0       75.80       90.07     13.96 o 
 -11   9   0      271.19      268.79     10.67 o 
 -10   9   0       24.52       43.19      8.14 o 
  -9   9   0      302.29      294.42      6.80 o 
  -8   9   0     1714.01     1778.52     14.02 o 
  -7   9   0      218.47      220.62      7.25 o 
  -6   9   0     4180.19     4015.87     19.53 o 
  -5   9   0      302.46      274.14      7.11 o 
  -4   9   0      216.80      208.73      4.92 o 
  -3   9   0      310.59      286.09     11.03 o 
  -2   9   0       80.10      106.74      8.96 o 
  -1   9   0       43.89       68.86      8.91 o 
   0   9   0      936.27     1004.24     25.04 o 
   1   9   0       30.05       21.46      5.19 o 
   2   9   0        2.77        2.13      6.41 o 
   3   9   0      764.41      819.70     14.83 o 
   4   9   0      102.44       92.75     10.24 o 
   5   9   0     1002.73      819.79     17.52 o 
   6   9   0      163.95      133.44     12.86 o 
   7   9   0      252.75      286.45     15.22 o 
   8   9   0      118.21       93.34     14.40 o 
   9   9   0        0.54        1.50     13.63 o 
  10   9   0       97.21      111.24     16.44 o 
  11   9   0        7.78       -2.11     16.53 o 
  12   9   0       94.94      104.88     28.86 o 
  13   9   0       63.41        9.02     27.88 o 
 -16  10   0       32.89       24.73     24.08 o 
 -15  10   0       20.00       -0.90     15.77 o 
 -14  10   0        0.06       -5.00     15.04 o 
 -13  10   0        1.88       11.15     13.73 o 
 -12  10   0       64.25       48.96     13.69 o 
 -11  10   0       52.11       53.74     12.20 o 
 -10  10   0       25.83       27.12     10.57 o 
  -9  10   0      114.24      128.05      6.64 o 
  -8  10   0      388.31      413.50      8.80 o 
  -7  10   0       77.83       70.25      6.34 o 
  -6  10   0      605.82      582.65      9.67 o 
  -5  10   0      393.60      394.46      7.13 o 
  -4  10   0        2.00        0.28      8.99 o 
  -3  10   0      163.04      167.98     10.77 o 
  -2  10   0      456.96      495.10     14.00 o 
  -1  10   0      107.53      124.35     11.12 o 
   0  10   0       12.53       10.07     13.72 o 
   1  10   0      569.59      558.74     20.63 o 
   2  10   0      227.38      216.13      9.47 o 
   3  10   0     2584.11     2482.73     24.02 o 
   4  10   0      503.11      475.12     14.18 o 
   5  10   0      454.01      450.42     15.25 o 
   6  10   0        7.23        9.89     11.52 o 
   7  10   0      329.68      359.84     16.97 o 
   8  10   0        6.77        3.46     13.33 o 
   9  10   0      449.54      452.72     19.75 o 
  10  10   0       21.93       32.87     16.41 o 
  11  10   0      250.43      242.61     21.07 o 
  12  10   0        9.11       14.47     29.18 o 
 -15  11   0       19.53       11.74     21.74 o 
 -14  11   0       54.34       35.46     21.19 o 
 -13  11   0       27.46       25.57     20.65 o 
 -12  11   0       22.38       37.63     13.54 o 
 -11  11   0      199.87      244.99     14.88 o 
 -10  11   0        7.77       13.35     10.48 o 
  -9  11   0       51.50       55.17      8.83 o 
  -8  11   0        6.26        6.38      6.08 o 
  -7  11   0      114.89      128.67      6.92 o 
  -6  11   0        1.52        3.93      4.86 o 
  -5  11   0        3.19        1.02      9.66 o 
  -4  11   0       92.73       86.51     10.67 o 
  -3  11   0        1.64       -0.25      9.72 o 
  -2  11   0       99.17      103.38     11.01 o 
  -1  11   0       56.13       63.72     16.82 o 
   0  11   0      162.16      137.44     18.88 o 
   1  11   0        1.36        5.39     16.06 o 
   2  11   0      650.16      630.31     29.71 o 
   3  11   0        1.76        2.14      8.46 o 
   4  11   0       67.70       68.87     10.48 o 
   5  11   0      262.75      276.26     13.96 o 
   6  11   0        9.45       16.49     11.82 o 
   7  11   0       82.23       76.53     14.32 o 
   8  11   0       20.02       22.09     14.44 o 
   9  11   0      143.32      134.99     17.62 o 
  10  11   0       15.38       11.94     16.21 o 
  11  11   0      131.40      135.29     20.29 o 
  12  11   0        3.25       13.39     29.36 o 
 -14  12   0       41.57       40.11     22.34 o 
 -13  12   0        8.09       13.82     22.33 o 
 -12  12   0       61.05       63.78     21.61 o 
 -11  12   0      254.29      318.99     25.78 o 
 -10  12   0        2.17        3.07     12.99 o 
  -9  12   0       88.12      106.40     15.00 o 
  -8  12   0      282.84      285.14     11.27 o 
  -7  12   0      153.10      140.55     10.13 o 
  -6  12   0       37.85       41.41     11.03 o 
  -5  12   0      112.89       82.43     11.76 o 
  -4  12   0       68.55       64.42     11.63 o 
  -3  12   0      484.55      426.21     15.41 o 
  -2  12   0      468.87      482.59     16.11 o 
  -1  12   0      546.07      552.55     25.43 o 
   0  12   0      179.17      142.01     20.44 o 
   1  12   0      311.35      259.82     21.92 o 
   2  12   0      425.23      412.58     22.56 o 
   3  12   0     1861.36     1711.17     55.42 o 
   4  12   0      286.01      275.46     12.89 o 
   5  12   0       11.52       11.65     11.41 o 
   6  12   0      157.33      173.64     14.52 o 
   7  12   0      316.38      352.98     17.64 o 
   8  12   0        3.42       12.22     14.59 o 
   9  12   0        0.83       -0.78     15.93 o 
  10  12   0      260.99      245.71     31.91 o 
  11  12   0        3.06       -9.88     27.88 o 
 -13  13   0        0.15        6.02     21.36 o 
 -12  13   0        0.01       -7.35     22.40 o 
 -11  13   0      388.52      392.42     28.58 o 
 -10  13   0       25.68       28.97     13.47 o 
  -9  13   0      104.23      100.04     14.43 o 
  -8  13   0        4.31       15.02      9.11 o 
  -7  13   0       13.08       12.13      9.16 o 
  -6  13   0       15.48        6.33     11.26 o 
  -5  13   0       22.19       17.90     11.46 o 
  -4  13   0      177.17      146.92     13.41 o 
  -3  13   0        1.87       12.33     11.95 o 
  -2  13   0      325.82      316.10     23.46 o 
  -1  13   0      179.76      177.62     21.52 o 
   0  13   0        0.94        7.70     18.61 o 
   1  13   0     1040.15     1047.73     34.90 o 
   2  13   0       90.15       70.05     21.38 o 
   3  13   0       21.93       21.91     20.76 o 
   4  13   0       30.63       14.04     23.02 o 
   5  13   0        9.70        9.94     22.33 o 
   6  13   0       58.41       55.19     24.09 o 
   7  13   0       16.83       20.87     25.21 o 
   8  13   0        0.17       -2.19     25.34 o 
   9  13   0      196.81      237.27     31.13 o 
  10  13   0       14.58        6.82     30.16 o 
 -13  14   0        7.08       -2.64     23.27 o 
 -12  14   0       13.31       18.51     21.46 o 
 -11  14   0        1.75        0.06     21.91 o 
 -10  14   0       30.60       17.11     14.56 o 
  -9  14   0      555.24      571.21     37.12 o 
  -8  14   0       64.66       76.15     10.94 o 
  -7  14   0        1.95        7.65      9.82 o 
  -6  14   0       19.05       16.46     12.06 o 
  -5  14   0        0.78        0.71     12.33 o 
  -4  14   0       33.42       25.85     12.60 o 
  -3  14   0       10.15       13.34     12.06 o 
  -2  14   0       14.14       11.57     19.49 o 
  -1  14   0       69.83       94.71     21.38 o 
   0  14   0      382.06      387.40     26.60 o 
   1  14   0        8.61        3.86     21.25 o 
   2  14   0       23.90       21.60     21.73 o 
   3  14   0        3.65       -2.31     22.28 o 
   4  14   0        2.38       -1.90     22.77 o 
   5  14   0       13.14       26.28     25.33 o 
   6  14   0       72.28       84.70     26.53 o 
   7  14   0       11.83        7.20     26.23 o 
   8  14   0      194.96      263.12     32.63 o 
   9  14   0        0.72       17.97     29.30 o 
 -11  15   0       41.78       40.42     15.52 o 
 -10  15   0      123.15      146.57     17.09 o 
  -9  15   0       27.16       36.90     14.51 o 
  -8  15   0      769.03      749.24     29.32 o 
  -7  15   0       27.99       52.54     11.54 o 
  -6  15   0      296.15      361.22     17.96 o 
  -5  15   0       42.83       58.67     14.91 o 
  -4  15   0        3.03        8.54     13.38 o 
  -3  15   0        2.57       10.59     20.35 o 
  -2  15   0      917.12      961.40     35.88 o 
  -1  15   0     1345.84     1313.42     40.57 o 
   0  15   0        4.19       -4.97     23.27 o 
   1  15   0       75.54       90.67     25.03 o 
   2  15   0        2.04        0.10     24.66 o 
   3  15   0       75.57       78.67     26.25 o 
   4  15   0       19.78       13.63     25.35 o 
   5  15   0      211.64      203.36     29.45 o 
   6  15   0       10.87       15.24     28.29 o 
   7  15   0      630.49      718.67     41.51 o 
 -11  16   0      413.32      284.27     26.19 o 
 -10  16   0       27.10       41.59     15.94 o 
  -9  16   0        9.82        5.18     15.38 o 
  -8  16   0       48.72       57.59     15.99 o 
  -7  16   0      343.70      362.35     15.61 o 
  -6  16   0       64.11       71.36     15.85 o 
  -5  16   0       42.85       40.70     15.25 o 
  -4  16   0       22.80        9.14     21.29 o 
  -3  16   0      133.47      131.01     24.31 o 
  -2  16   0       61.64       54.01     23.63 o 
  -1  16   0       53.83       70.54     25.32 o 
   0  16   0       12.28       25.39     24.73 o 
   1  16   0      773.76      877.31     39.05 o 
   2  16   0       69.26       73.06     27.38 o 
   3  16   0       19.47       48.68     26.22 o 
   4  16   0        4.79       -6.86     26.41 o 
   5  16   0        3.17       12.40     28.19 o 
 -10  17   0        5.15       16.97     21.39 o 
  -9  17   0        8.51       24.76     15.75 o 
  -8  17   0      133.78      112.14     18.77 o 
  -7  17   0        7.39       15.51     15.29 o 
  -6  17   0       23.41       31.22     16.05 o 
  -5  17   0       26.51       25.09     23.08 o 
  -4  17   0        7.88       -1.93     24.01 o 
  -3  17   0        0.20        1.14     24.57 o 
  -2  17   0       34.26       -2.89     25.32 o 
  -1  17   0       16.95        5.67     25.14 o 
   0  17   0       35.25       35.28     26.87 o 
   1  17   0        2.84      -14.98     28.21 o 
   2  17   0       34.19       41.98     27.88 o 
   3  17   0       35.51       30.59     29.61 o 
   4  17   0       71.37      101.97     32.68 o 
  -9  18   0       32.59       14.13     20.97 o 
  -8  18   0       32.86       17.30     21.78 o 
  -7  18   0       26.06       21.31     22.17 o 
  -6  18   0       54.05       38.88     24.47 o 
  -5  18   0        4.56       -4.19     24.43 o 
  -4  18   0       14.11        7.51     27.22 o 
  -3  18   0      140.02      123.05     29.06 o 
  -2  18   0       71.87       60.50     28.30 o 
  -1  18   0        3.73       -0.12     26.89 o 
   0  18   0        0.08       10.88     27.41 o 
   1  18   0      121.15      166.98     31.64 o 
  -7  19   0       80.56       46.69     22.88 o 
  -5  19   0        5.96       13.60     27.92 o 
  -4  19   0      110.56      135.93     30.88 o 
  -3  19   0      200.56      254.27     33.41 o 
  -2  19   0       28.65       16.42     28.78 o 
   2 -19   1       21.64       14.41     29.30 o 
   3 -19   1        9.55       -8.12     28.15 o 
   4 -19   1        2.46       -7.67     28.24 o 
   5 -19   1      233.33      244.14     31.53 o 
   7 -19   1        4.08        5.76     21.42 o 
  -1 -18   1       63.61       64.28     29.05 o 
   0 -18   1        7.07        7.95     28.23 o 
   1 -18   1       41.67       60.33     28.87 o 
   2 -18   1        8.36       -4.11     26.86 o 
   3 -18   1       74.29       40.37     27.25 o 
   4 -18   1      182.08      132.20     28.29 o 
   5 -18   1       25.81       21.26     24.23 o 
   6 -18   1       10.47        6.46     23.54 o 
   7 -18   1      157.46      139.39     18.27 o 
   8 -18   1        0.03        9.02     21.64 o 
  -4 -17   1      225.89      237.81     35.47 o 
  -3 -17   1       27.42       46.40     30.88 o 
  -2 -17   1      108.62      125.42     31.22 o 
  -1 -17   1      171.96      249.63     31.93 o 
   0 -17   1       63.97       82.03     28.78 o 
   1 -17   1       18.81       21.20     26.58 o 
   2 -17   1        7.93       11.59     24.94 o 
   3 -17   1       38.26       42.32     25.04 o 
   4 -17   1      213.99      189.14     27.06 o 
   5 -17   1       49.89       36.16     15.59 o 
   6 -17   1        2.34        5.51     15.38 o 
   7 -17   1      608.11      605.76     42.60 o 
   8 -17   1       14.28       -5.27     15.37 o 
   9 -17   1       30.61       27.01     15.70 o 
  -6 -16   1        9.80       10.71     29.09 o 
  -5 -16   1        3.22        0.22     27.65 o 
  -4 -16   1        4.78       11.67     26.38 o 
  -3 -16   1        0.95       15.45     26.77 o 
  -2 -16   1      259.51      323.97     32.06 o 
  -1 -16   1       66.28       72.19     26.01 o 
   0 -16   1        0.81        6.97     24.48 o 
   1 -16   1       29.21       24.11     24.26 o 
   2 -16   1       37.66       26.71     22.44 o 
   3 -16   1        5.51        1.33     22.14 o 
   4 -16   1        2.77        5.40     14.22 o 
   5 -16   1        4.93        4.94     14.43 o 
   6 -16   1       21.34       19.82     14.78 o 
   7 -16   1       10.46       12.71     11.23 o 
   8 -16   1        1.69        1.41     15.57 o 
   9 -16   1        1.93       -3.04     15.21 o 
  10 -16   1        1.34        1.87     14.94 o 
  -7 -15   1      540.73      643.41     39.73 o 
  -6 -15   1       59.42       46.80     28.19 o 
  -5 -15   1        2.47        1.78     27.00 o 
  -4 -15   1        4.21       15.70     23.65 o 
  -3 -15   1        1.32       21.57     24.61 o 
  -2 -15   1       47.53       58.09     24.12 o 
  -1 -15   1      202.24      126.09     25.55 o 
   0 -15   1      103.22      113.74     24.91 o 
   1 -15   1       10.99        8.71     22.50 o 
   2 -15   1        5.54        2.23     21.16 o 
   3 -15   1      128.71      135.24     23.01 o 
   4 -15   1        0.24       -1.30     13.18 o 
   5 -15   1        2.20        2.45     13.52 o 
   6 -15   1       15.03        7.42     13.61 o 
   7 -15   1       63.68       92.81     13.19 o 
   8 -15   1      215.99      210.04     16.42 o 
   9 -15   1        0.87        7.33     13.59 o 
  10 -15   1        3.33       17.11     14.15 o 
  11 -15   1       16.97       27.91     24.23 o 
  -9 -14   1      145.99      159.26     32.77 o 
  -8 -14   1       27.14       26.58     28.41 o 
  -7 -14   1        0.07       18.47     26.98 o 
  -6 -14   1       60.15       79.55     26.74 o 
  -5 -14   1        2.76       16.98     24.90 o 
  -4 -14   1      130.61      128.26     25.76 o 
  -3 -14   1       16.84       18.46     21.81 o 
  -2 -14   1       16.74       15.48     21.79 o 
  -1 -14   1      121.52      115.93     22.76 o 
   0 -14   1       42.42       45.79     21.92 o 
   1 -14   1      101.32       95.30     22.23 o 
   2 -14   1      192.63      157.04     22.03 o 
   3 -14   1      171.68      163.28     14.80 o 
   4 -14   1       23.43       19.02     12.78 o 
   5 -14   1      215.47      208.89     16.32 o 
   6 -14   1        0.46        2.95     12.12 o 
   7 -14   1      272.81      281.64     12.84 o 
   8 -14   1      859.67      885.01     17.87 o 
   9 -14   1       58.70       71.61     14.38 o 
  10 -14   1      311.25      269.04     17.90 o 
  11 -14   1        3.90       16.09     21.84 o 
  12 -14   1      233.47      240.57     27.27 o 
 -10 -13   1      328.43      308.56     34.34 o 
  -9 -13   1       15.89       17.77     27.44 o 
  -8 -13   1       66.28       82.47     26.08 o 
  -7 -13   1      120.06      132.36     26.91 o 
  -6 -13   1        0.05       -2.07     23.06 o 
  -5 -13   1        4.73        4.50     22.15 o 
  -4 -13   1      207.69      139.43     25.24 o 
  -3 -13   1       21.72       15.57     20.66 o 
  -2 -13   1      147.35      112.33     21.93 o 
  -1 -13   1      204.89      189.66     22.68 o 
   0 -13   1       60.95       57.25     20.50 o 
   1 -13   1      739.00      619.33     28.46 o 
   2 -13   1        3.61       -4.83     11.92 o 
   3 -13   1       26.06       17.33     12.04 o 
   4 -13   1       64.03       77.54     12.66 o 
   5 -13   1       51.05       34.03     11.52 o 
   6 -13   1       87.62       69.23     14.83 o 
   7 -13   1       46.81       42.88      9.52 o 
   8 -13   1       89.71       93.42     10.09 o 
   9 -13   1        0.31       14.77     13.02 o 
  10 -13   1      153.18      120.62     15.39 o 
  11 -13   1        0.35        0.89     21.30 o 
  12 -13   1       97.13      128.37     24.55 o 
  13 -13   1        7.32       21.13     23.11 o 
 -11 -12   1       27.11        8.52     26.67 o 
 -10 -12   1       37.51       29.59     26.66 o 
  -9 -12   1      171.19      179.72     27.99 o 
  -8 -12   1      140.42      156.47     16.67 o 
  -7 -12   1      468.00      474.28     22.41 o 
  -6 -12   1        0.20        0.53     12.25 o 
  -5 -12   1       50.61       81.63     12.00 o 
  -4 -12   1       54.09       42.72     10.28 o 
  -3 -12   1      840.98      785.93     17.65 o 
  -2 -12   1      317.19      290.69      8.93 o 
  -1 -12   1       22.56       15.53     18.79 o 
   0 -12   1       53.26       43.21     18.06 o 
   1 -12   1        1.04        5.28     17.22 o 
   2 -12   1       33.67       24.35     10.41 o 
   3 -12   1      315.79      340.01     14.58 o 
   4 -12   1      198.14      186.75     12.93 o 
   5 -12   1       30.73       18.59     10.46 o 
   6 -12   1       22.67       14.93     10.96 o 
   7 -12   1        0.29        1.94      8.47 o 
   8 -12   1      277.88      298.53     11.20 o 
   9 -12   1       34.94       30.90     12.79 o 
  10 -12   1      266.70      301.77     24.11 o 
  11 -12   1       63.52       74.64     21.63 o 
  12 -12   1       53.25       52.00     21.36 o 
  13 -12   1      254.98      277.26     27.45 o 
  14 -12   1        8.89       13.14     22.45 o 
 -12 -11   1        2.81       -4.32     27.55 o 
 -11 -11   1      200.36      176.42     27.47 o 
 -10 -11   1        0.19        0.75     16.29 o 
  -9 -11   1       20.02       13.02     15.52 o 
  -8 -11   1      135.17      148.49     16.15 o 
  -7 -11   1      180.20      192.52     15.25 o 
  -6 -11   1       30.98       15.36     11.80 o 
  -5 -11   1       58.93       53.81     11.20 o 
  -4 -11   1      273.98      242.38     22.28 o 
  -3 -11   1        2.68        6.91      8.49 o 
  -2 -11   1       64.89       69.53      7.52 o 
  -1 -11   1      167.18      119.30     12.54 o 
   0 -11   1      668.33      688.07     25.86 o 
   1 -11   1      132.20      115.87     10.85 o 
   2 -11   1        0.19        3.29      9.51 o 
   3 -11   1      669.64      655.83     16.18 o 
   4 -11   1        0.25        4.86      9.49 o 
   5 -11   1       29.31       23.46     10.01 o 
   6 -11   1       21.70       17.37      4.63 o 
   7 -11   1     1728.78     1725.74     14.39 o 
   8 -11   1      224.09      265.33      8.19 o 
   9 -11   1        6.27        5.72      8.13 o 
  10 -11   1        2.35        3.05     10.66 o 
  11 -11   1       80.34       88.12     14.22 o 
  12 -11   1        0.28       -0.16     12.83 o 
  13 -11   1       42.50       54.41     22.07 o 
  14 -11   1       18.99       17.08     22.81 o 
  15 -11   1       31.39       36.94     24.00 o 
 -12 -10   1       22.27       28.63     26.82 o 
 -11 -10   1       41.35       28.97     17.81 o 
 -10 -10   1       14.46       17.99     15.69 o 
  -9 -10   1       50.00       90.39     15.53 o 
  -8 -10   1        0.42        6.32     13.48 o 
  -7 -10   1      323.61      301.23     16.47 o 
  -6 -10   1      354.94      301.23     14.84 o 
  -5 -10   1        0.01       -2.80     10.51 o 
  -4 -10   1      134.49      100.08     15.12 o 
  -3 -10   1        4.66        0.92      8.28 o 
  -2 -10   1      130.86      163.58      8.46 o 
  -1 -10   1      129.18      128.33      5.55 o 
   0 -10   1      432.77      387.64     20.52 o 
   1 -10   1       23.69       19.58      9.01 o 
   2 -10   1      475.84      505.22     13.96 o 
   3 -10   1       78.49       79.25      9.36 o 
   4 -10   1       96.23       78.83      9.63 o 
   5 -10   1       65.45       75.47      4.48 o 
   6 -10   1       38.50       37.44      5.51 o 
   7 -10   1      918.91      867.93     10.85 o 
   8 -10   1      145.02      140.98      6.97 o 
   9 -10   1      152.68      164.02      6.71 o 
  10 -10   1      106.38      114.92     12.25 o 
  11 -10   1       13.67       15.70     12.06 o 
  12 -10   1      536.18      523.40     19.09 o 
  13 -10   1        0.33       -8.64     14.14 o 
  14 -10   1        3.65        8.29     15.23 o 
  15 -10   1       26.44       32.89     17.01 o 
 -13  -9   1       35.17       16.07     29.51 o 
 -12  -9   1      170.29      153.58     29.47 o 
 -11  -9   1       39.98       33.44     16.26 o 
 -10  -9   1       72.39       83.98     16.07 o 
  -9  -9   1       13.73       14.38     13.91 o 
  -8  -9   1        3.13       10.89      7.93 o 
  -7  -9   1      129.44      115.10     13.06 o 
  -6  -9   1      579.50      441.42     30.69 o 
  -5  -9   1      126.69      129.13     18.62 o 
  -4  -9   1      209.98      243.16     11.39 o 
  -3  -9   1       32.31       37.08      8.04 o 
  -2  -9   1       16.89       18.18      6.54 o 
  -1  -9   1        1.69        6.58      4.68 o 
   0  -9   1       66.90       61.47      8.46 o 
   1  -9   1      955.76      977.84     16.33 o 
   2  -9   1      196.61      203.54      9.98 o 
   3  -9   1      705.33      659.89     19.77 o 
   4  -9   1        3.36        3.55      2.38 o 
   5  -9   1     3670.26     3658.30     64.93 o 
   6  -9   1        7.83       12.02      5.23 o 
   7  -9   1     2011.60     2064.79     15.03 o 
   8  -9   1       31.36       31.77      5.68 o 
   9  -9   1        5.66       11.28      4.48 o 
  10  -9   1       48.40       59.44     11.71 o 
  11  -9   1      227.83      228.49     14.79 o 
  12  -9   1      547.57      576.17     20.49 o 
  13  -9   1      398.99      406.19     18.86 o 
  14  -9   1       30.85       32.50     15.05 o 
  15  -9   1      178.24      221.33     19.40 o 
  16  -9   1       81.35      110.60     18.48 o 
 -13  -8   1        9.40       -1.61     28.07 o 
 -12  -8   1       53.99       47.76     26.74 o 
 -11  -8   1      234.27      245.37     17.56 o 
 -10  -8   1       16.66       19.64     13.92 o 
  -9  -8   1      166.84      124.98     19.49 o 
  -8  -8   1       68.78       55.51      7.95 o 
  -7  -8   1      457.94      379.63     11.98 o 
  -6  -8   1      157.10      154.76      6.88 o 
  -5  -8   1      177.15      167.97      6.93 o 
  -4  -8   1       92.61      111.19      6.00 o 
  -3  -8   1       32.82       40.35      4.83 o 
  -2  -8   1       34.17       54.74      5.18 o 
  -1  -8   1      550.13      532.05     19.49 o 
   0  -8   1     1326.47     1360.77     17.23 o 
   1  -8   1      149.92      134.78     15.65 o 
   2  -8   1      999.24     1026.91     15.42 o 
   3  -8   1     2236.07     2327.83     81.17 o 
   4  -8   1        0.11        0.19      3.57 o 
   5  -8   1       83.68       95.52      5.04 o 
   6  -8   1        0.90        1.87      4.82 o 
   7  -8   1        2.20        1.06      5.04 o 
   8  -8   1      261.35      289.61      6.87 o 
   9  -8   1        0.45       -2.73      9.94 o 
  10  -8   1       44.62       48.35      7.46 o 
  11  -8   1        0.30       -1.01     11.74 o 
  12  -8   1       19.83        9.34     12.85 o 
  13  -8   1       59.43       86.43     15.18 o 
  14  -8   1        5.96       13.17     15.32 o 
  15  -8   1      269.26      295.72     19.89 o 
  16  -8   1      150.48      161.94     19.23 o 
 -13  -7   1        0.73        5.48     25.85 o 
 -12  -7   1       90.88       84.78     27.18 o 
 -11  -7   1       11.05        7.26     13.89 o 
 -10  -7   1      236.36      211.05     15.41 o 
  -9  -7   1      209.92      223.79      8.22 o 
  -8  -7   1      939.82      850.76     11.81 o 
  -7  -7   1      220.29      204.36      7.17 o 
  -6  -7   1       60.28       51.72      5.58 o 
  -5  -7   1      161.24      140.87      5.87 o 
  -4  -7   1      165.85      190.48      6.71 o 
  -3  -7   1        0.16       -0.48      4.12 o 
  -2  -7   1      305.05      341.05      6.24 o 
  -1  -7   1     1197.06     1565.50     20.87 o 
   0  -7   1      716.82      796.41     13.38 o 
   1  -7   1       35.29       13.78      6.48 o 
   2  -7   1     4822.70     4950.68     53.19 o 
   3  -7   1        9.16       10.49      2.49 o 
   4  -7   1       65.86       67.68      4.15 o 
   5  -7   1      113.25      123.89      4.47 o 
   6  -7   1      230.65      234.42      5.25 o 
   7  -7   1      936.40      947.82      9.38 o 
   8  -7   1      381.40      392.93      7.84 o 
   9  -7   1      124.50      154.15      6.15 o 
  10  -7   1      105.68       65.36      7.03 o 
  11  -7   1      193.90      190.90     13.91 o 
  12  -7   1      115.12      124.96     14.07 o 
  13  -7   1        7.38        2.07     13.63 o 
  14  -7   1       15.24       26.34     14.58 o 
  15  -7   1       39.34       48.70     16.34 o 
  16  -7   1      119.55      134.86     18.05 o 
 -14  -6   1       17.48        0.15     27.96 o 
 -13  -6   1       30.26       49.22     26.14 o 
 -12  -6   1       17.39       18.66     23.55 o 
 -11  -6   1        5.13        1.83     13.57 o 
 -10  -6   1       27.41       32.50      9.27 o 
  -9  -6   1       67.04       96.75      6.76 o 
  -8  -6   1        1.54        0.38      5.49 o 
  -7  -6   1        5.85        3.82      5.49 o 
  -6  -6   1       29.78       20.70      6.88 o 
  -5  -6   1      215.75      205.91      6.10 o 
  -4  -6   1      668.47      647.94      8.15 o 
  -3  -6   1      252.02      336.17      6.17 o 
  -2  -6   1     3674.71     3952.51     53.97 o 
  -1  -6   1      133.43      151.64      4.40 o 
   0  -6   1      670.53      615.72     14.71 o 
   1  -6   1      193.95      228.83      8.18 o 
   2  -6   1      248.35      262.21     12.45 o 
   3  -6   1     6042.33     6533.47     56.58 o 
   4  -6   1      515.50      516.73      6.38 o 
   5  -6   1     1562.55     1585.98      9.54 o 
   6  -6   1      358.26      344.75      7.08 o 
   7  -6   1        1.66        7.29      3.18 o 
   8  -6   1        0.54        4.12      5.10 o 
   9  -6   1      493.84      411.27     11.19 o 
  10  -6   1      187.36      216.74     16.53 o 
  11  -6   1       12.30       10.09     11.65 o 
  12  -6   1        0.12        1.74     11.30 o 
  13  -6   1      103.16      122.67     17.78 o 
  14  -6   1        0.09        2.89     13.95 o 
  15  -6   1       31.97       26.37     15.01 o 
  16  -6   1       11.01        4.62     28.10 o 
 -14  -5   1        3.89       20.29     27.59 o 
 -13  -5   1      115.22      159.36     28.26 o 
 -12  -5   1      143.69      143.40     25.77 o 
 -11  -5   1      159.77      155.42     10.42 o 
 -10  -5   1       92.40       91.89      6.68 o 
  -9  -5   1       10.60        8.95      5.67 o 
  -8  -5   1       15.26        8.87      5.34 o 
  -7  -5   1        0.68        3.53      4.72 o 
  -6  -5   1     1860.44     1862.85     18.35 o 
  -5  -5   1      401.09      425.68      9.05 o 
  -4  -5   1      562.12      685.82     10.82 o 
  -3  -5   1     3809.04     4191.33     16.42 o 
  -2  -5   1     4225.41     4629.12     58.70 o 
  -1  -5   1     2610.56     2536.65     18.88 o 
   0  -5   1      902.55      946.63     15.70 o 
   1  -5   1       26.81       28.53      5.30 o 
   2  -5   1      149.13      148.52      5.47 o 
   3  -5   1      355.78      353.92      6.81 o 
   4  -5   1     4168.29     4258.32     17.68 o 
   5  -5   1      749.07      931.59      7.90 o 
   6  -5   1      307.70      329.31     11.10 o 
   7  -5   1     1376.31     1407.95     17.99 o 
   8  -5   1       75.25       72.68      5.56 o 
   9  -5   1      201.86      198.24      6.71 o 
  10  -5   1      354.07      237.36     27.40 o 
  11  -5   1      270.40      273.85     16.50 o 
  12  -5   1       44.68       40.56     12.27 o 
  13  -5   1       37.58       31.97     13.26 o 
  14  -5   1       28.93       21.65     13.98 o 
  15  -5   1        3.64        5.70     14.32 o 
  16  -5   1       15.04       20.96     26.68 o 
 -14  -4   1       99.88       73.31     29.85 o 
 -13  -4   1        6.46       12.32     25.74 o 
 -12  -4   1      156.48      171.36     26.72 o 
 -11  -4   1        7.82        1.43      8.09 o 
 -10  -4   1     1211.24     1172.47     26.38 o 
  -9  -4   1       48.24       35.20      5.67 o 
  -8  -4   1      366.46      368.09      7.67 o 
  -7  -4   1       80.06       92.86      5.28 o 
  -6  -4   1      374.36      402.11      6.80 o 
  -5  -4   1        9.41        4.29      4.19 o 
  -4  -4   1      519.31      551.14      7.48 o 
  -3  -4   1      266.19      340.83      7.09 o 
  -2  -4   1       43.18       30.14      3.19 o 
  -1  -4   1      481.99      515.93      5.27 o 
   0  -4   1       46.87       54.59      3.99 o 
   1  -4   1      861.64      934.82     14.35 o 
   2  -4   1     3751.15     3961.92     26.77 o 
   3  -4   1      579.84      554.11      6.35 o 
   4  -4   1        7.09       13.24      3.25 o 
   5  -4   1     1777.65     1911.74     59.91 o 
   6  -4   1      300.81      333.95      7.97 o 
   7  -4   1      280.66      331.71      6.76 o 
   8  -4   1      157.35      158.72      5.52 o 
   9  -4   1       27.12       19.06      3.93 o 
  10  -4   1        4.24        2.71      2.84 o 
  11  -4   1       17.07       20.13     10.97 o 
  12  -4   1      510.16      531.89     19.71 o 
  13  -4   1      242.14      239.57     17.18 o 
  14  -4   1      233.43      209.82     16.54 o 
  15  -4   1      153.57      142.21     16.25 o 
  16  -4   1       71.86       53.37     29.98 o 
 -15  -3   1       52.39       63.58     29.55 o 
 -14  -3   1       33.25       86.62     27.82 o 
 -13  -3   1       26.54       40.09     24.58 o 
 -12  -3   1      123.59      125.56     24.95 o 
 -11  -3   1      132.62      116.38      6.69 o 
 -10  -3   1       22.59       22.24      5.58 o 
  -9  -3   1      236.52      245.26      6.92 o 
  -8  -3   1      212.37      206.45      6.23 o 
  -7  -3   1        1.62        0.13      3.56 o 
  -6  -3   1     1885.95     2185.57     24.80 o 
  -5  -3   1     2538.41     2732.45     19.63 o 
  -4  -3   1    19501.51    20389.91    141.05 o 
  -3  -3   1     7538.43     7462.09     28.30 o 
  -2  -3   1       73.91       85.57      3.48 o 
  -1  -3   1    16031.49    16621.70    113.85 o 
   0  -3   1        0.06        1.32      4.93 o 
   1  -3   1     6047.64     6087.36     81.59 o 
   2  -3   1       70.22       65.37      4.54 o 
   3  -3   1     1962.60     1951.67     13.39 o 
   4  -3   1     1557.42     1792.97     11.82 o 
   5  -3   1      617.20      686.50      9.04 o 
   6  -3   1      598.07      569.57      5.90 o 
   7  -3   1     1229.14     1184.36     33.26 o 
   8  -3   1      238.52      234.11     14.51 o 
   9  -3   1       72.74       56.15      8.42 o 
  10  -3   1        2.98        5.06      5.97 o 
  11  -3   1        4.55        5.65     10.32 o 
  12  -3   1      100.94      118.41     12.79 o 
  13  -3   1      293.50      284.48     16.24 o 
  14  -3   1       40.26       40.42     13.90 o 
  15  -3   1      316.55      315.80     32.71 o 
  16  -3   1       11.38       23.00     29.67 o 
 -15  -2   1       28.33       32.82     27.52 o 
 -14  -2   1       20.31       10.41     26.60 o 
 -13  -2   1      143.00      171.29     27.56 o 
 -12  -2   1       11.75       13.31     10.10 o 
 -11  -2   1       43.46       43.76      5.76 o 
 -10  -2   1       47.16       48.42      5.63 o 
  -9  -2   1      102.52       99.53      5.01 o 
  -8  -2   1     1208.13     1180.46      9.35 o 
  -7  -2   1      711.21      789.05      7.42 o 
  -6  -2   1      400.96      413.65      5.49 o 
  -5  -2   1      466.17      451.79      6.46 o 
  -4  -2   1        8.17       40.84      2.87 o 
  -3  -2   1       17.67        9.28      3.72 o 
  -2  -2   1     2185.42     2009.36     12.67 o 
   3  -2   1     1537.37     1526.67     18.43 o 
   4  -2   1      912.86      834.91      5.92 o 
   5  -2   1     3070.02     2989.59     40.07 o 
   6  -2   1       14.25        8.36      2.35 o 
   7  -2   1      807.18      784.26     41.62 o 
   8  -2   1       56.58       52.60      8.32 o 
   9  -2   1      144.22      107.82     19.14 o 
  10  -2   1       79.10       49.27     15.75 o 
  11  -2   1       73.37       81.67     11.60 o 
  12  -2   1       21.96       23.73     11.50 o 
  13  -2   1      571.69      590.52     33.18 o 
  14  -2   1      136.56      181.12     15.54 o 
  15  -2   1      360.47      377.81     32.84 o 
  16  -2   1        3.09        8.72     27.68 o 
 -15  -1   1        0.08       -0.55     27.25 o 
 -14  -1   1      182.10      182.57     30.31 o 
 -13  -1   1      232.41      237.12     28.63 o 
 -12  -1   1      650.29      617.33     18.65 o 
 -11  -1   1      268.58      274.18      6.97 o 
 -10  -1   1      215.79      209.49      8.65 o 
  -9  -1   1     1172.35     1113.16     10.09 o 
  -8  -1   1        0.46        2.12      3.47 o 
  -7  -1   1      259.98      256.10      4.74 o 
  -6  -1   1      258.27      248.68      4.40 o 
  -5  -1   1     1730.56     1737.17     13.02 o 
  -4  -1   1     2183.04     2331.96     20.74 o 
  -3  -1   1      603.12      652.93      6.41 o 
   3  -1   1     5324.06     5526.11     20.22 o 
   4  -1   1      374.93      343.11      7.83 o 
   5  -1   1       53.67       62.60      2.20 o 
   6  -1   1       88.42      100.80      2.62 o 
   7  -1   1      921.45      815.39     15.33 o 
   8  -1   1      196.59      186.24      6.87 o 
   9  -1   1        5.03        5.97      3.52 o 
  10  -1   1       90.94       74.63     13.76 o 
  11  -1   1        3.91        9.43     10.23 o 
  12  -1   1      422.49      377.10     18.39 o 
  13  -1   1       11.11       15.17     11.93 o 
  14  -1   1      161.30      131.87     14.71 o 
  15  -1   1        4.93        9.21     26.93 o 
 -15   0   1        3.11        4.65     27.00 o 
 -14   0   1       52.95       55.75     25.95 o 
 -13   0   1        4.73       -4.18     24.46 o 
 -12   0   1       17.70       12.32      9.96 o 
 -11   0   1       72.85       83.78      9.05 o 
 -10   0   1       62.18       76.08      4.22 o 
  -9   0   1     1564.64     1511.08     11.32 o 
  -8   0   1      190.74      199.47      5.38 o 
  -7   0   1        9.17       14.08      2.62 o 
  -6   0   1      217.51      251.14      3.68 o 
  -5   0   1       15.32        5.59      2.16 o 
  -4   0   1     1990.39     2011.00      9.14 o 
  -3   0   1     2912.75     2999.28     13.98 o 
   3   0   1      716.97      793.86      5.23 o 
   4   0   1     1172.25     1325.56      5.05 o 
   5   0   1      890.82      955.19      6.08 o 
   6   0   1      149.35      113.20      2.78 o 
   7   0   1      309.63      364.77      6.35 o 
   8   0   1     1180.23     1181.81      8.50 o 
   9   0   1      752.97      742.60      7.02 o 
  10   0   1      659.33      602.63     11.22 o 
  11   0   1       25.90       29.88      6.18 o 
  12   0   1      531.36      519.97     16.71 o 
  13   0   1       27.71       42.10     12.01 o 
  14   0   1       11.24       16.27     24.37 o 
  15   0   1        3.79       15.60     27.31 o 
 -15   1   1       26.26       29.70     26.79 o 
 -14   1   1       15.77       22.04     24.63 o 
 -13   1   1      230.17      203.79     13.32 o 
 -12   1   1      626.26      621.50     17.19 o 
 -11   1   1        0.19        7.93      6.00 o 
 -10   1   1     1858.73     1720.91     15.40 o 
  -9   1   1      378.71      374.08      8.48 o 
  -8   1   1      209.59      214.43      3.48 o 
  -7   1   1      357.67      323.49      6.17 o 
  -6   1   1     1003.80     1126.66     11.11 o 
  -5   1   1     2273.85     2428.94      9.76 o 
  -4   1   1     2318.87     2309.40     23.36 o 
  -3   1   1     1883.02     1953.26      9.54 o 
   3   1   1        8.41        4.78      2.08 o 
   4   1   1      385.94      360.66      3.63 o 
   5   1   1       20.13       10.40      2.33 o 
   6   1   1     3838.25     3661.27     12.42 o 
   7   1   1      236.03      269.09      4.53 o 
   8   1   1        0.09        3.64      3.31 o 
   9   1   1     7913.46     7789.86     40.87 o 
  10   1   1     1824.94     1766.80     32.90 o 
  11   1   1      163.60      168.96      8.09 o 
  12   1   1       59.64       52.91     11.15 o 
  13   1   1        2.54        1.30     11.18 o 
  14   1   1       23.69       44.63     28.05 o 
  15   1   1       13.08       17.94     28.43 o 
 -16   2   1       51.66       59.00     28.87 o 
 -15   2   1      104.73      127.33     28.70 o 
 -14   2   1       86.19       78.21     26.94 o 
 -13   2   1       28.59       35.13     14.85 o 
 -12   2   1       68.22       77.58     11.61 o 
 -11   2   1      827.51      805.02     11.57 o 
 -10   2   1      129.40      128.35      6.65 o 
  -9   2   1     1504.42     1443.95     24.94 o 
  -8   2   1      158.89      167.92      6.01 o 
  -7   2   1      110.70      121.62      4.50 o 
  -6   2   1     2553.74     2709.81     17.28 o 
  -5   2   1     1933.70     2180.79     10.28 o 
  -4   2   1    10936.82    11718.61    105.96 o 
  -3   2   1    63539.63    66772.25    298.37 o 
   2   2   1      481.54      471.15      5.70 o 
   3   2   1      389.13      465.41      5.51 o 
   4   2   1       32.70       47.87      2.74 o 
   5   2   1       32.18       30.94      2.88 o 
   6   2   1      114.19      109.72      3.83 o 
   7   2   1      251.80      247.54      4.92 o 
   8   2   1      337.06      348.79      5.90 o 
   9   2   1      107.31       96.72      5.00 o 
  10   2   1       47.90       49.74      7.40 o 
  11   2   1        0.60        5.58      6.87 o 
  12   2   1      105.97      100.73     11.54 o 
  13   2   1        0.46       12.82     23.91 o 
  14   2   1      209.66      236.26     30.83 o 
  15   2   1       51.03       67.87     30.21 o 
 -16   3   1        6.12        5.53     28.05 o 
 -15   3   1       69.30       64.77     28.36 o 
 -14   3   1      113.01      123.34     14.09 o 
 -13   3   1       17.25       15.86     11.96 o 
 -12   3   1      461.48      471.46     16.62 o 
 -11   3   1        0.07        8.80      5.41 o 
 -10   3   1      838.15      804.10     22.23 o 
  -9   3   1     1306.53     1264.18     15.68 o 
  -8   3   1      160.15      165.02      6.28 o 
  -7   3   1        1.81        2.06      3.69 o 
  -6   3   1      384.90      422.86      5.84 o 
  -5   3   1      160.49      173.56      4.27 o 
  -4   3   1     1001.15      911.93     11.34 o 
  -3   3   1    78408.99    83747.01    225.75 o 
  -2   3   1    33576.58    34933.93    412.53 o 
  -1   3   1      238.87      262.74      8.31 o 
   0   3   1       32.00       44.53      4.62 o 
   1   3   1     8146.32     8002.77    102.25 o 
   2   3   1     1835.97     1922.20     14.05 o 
   3   3   1      125.13      147.30      4.20 o 
   4   3   1     4347.98     4778.77     31.82 o 
   5   3   1       51.75       54.43      3.32 o 
   6   3   1       65.15       65.11      3.80 o 
   7   3   1      292.15      275.89      5.63 o 
   8   3   1     1569.57     1601.34     11.63 o 
   9   3   1        2.49        4.15      5.58 o 
  10   3   1     1061.79     1006.40     19.82 o 
  11   3   1       12.76        8.40      7.56 o 
  12   3   1      420.31      446.35     18.13 o 
  13   3   1      274.84      286.58     30.00 o 
  14   3   1        0.05       -6.70     26.41 o 
  15   3   1        8.38       20.68     28.90 o 
 -16   4   1       37.46       56.19     28.61 o 
 -15   4   1      134.84      169.18     29.44 o 
 -14   4   1      344.52      337.18     17.21 o 
 -13   4   1       15.51       17.03     11.92 o 
 -12   4   1      107.24       92.75     13.39 o 
 -11   4   1        3.60       -2.66      5.46 o 
 -10   4   1       50.52       36.75      6.20 o 
  -9   4   1      390.95      398.87      8.83 o 
  -8   4   1      170.84      173.85      6.72 o 
  -7   4   1      663.87      697.41     12.44 o 
  -6   4   1       12.13       21.63      3.94 o 
  -5   4   1      519.24      526.20      5.58 o 
  -4   4   1      502.56      621.37      7.73 o 
  -3   4   1      413.51      449.73      5.75 o 
  -2   4   1     2606.11     2427.25     15.28 o 
  -1   4   1      335.34      483.49      5.25 o 
   0   4   1     1027.60     1047.85     12.69 o 
   1   4   1     4132.42     4135.24     24.01 o 
   2   4   1      425.49      432.93      6.65 o 
   3   4   1     1093.75     1103.71     16.79 o 
   4   4   1     1398.02     1550.92     17.67 o 
   5   4   1      255.90      268.72      6.06 o 
   6   4   1      856.07      870.59     16.76 o 
   7   4   1     1564.65     1479.33     23.72 o 
   8   4   1       31.15       32.81      7.08 o 
   9   4   1      527.34      491.58     11.16 o 
  10   4   1      587.87      553.43     12.11 o 
  11   4   1      133.18      130.93      9.05 o 
  12   4   1        2.61       11.79     23.50 o 
  13   4   1       17.13        9.38     26.27 o 
  14   4   1      160.28      171.54     31.45 o 
 -16   5   1        0.33       13.88     27.21 o 
 -15   5   1      175.90      152.70     16.79 o 
 -14   5   1      391.16      425.32     18.29 o 
 -13   5   1       38.55       50.10     12.96 o 
 -12   5   1        4.74        3.99     11.32 o 
 -11   5   1       63.30       52.63      6.69 o 
 -10   5   1      872.17      776.20     19.15 o 
  -9   5   1      648.70      605.81     15.83 o 
  -8   5   1      633.28      630.22     26.05 o 
  -7   5   1      273.06      261.78      7.42 o 
  -6   5   1        9.84        4.93      2.67 o 
  -5   5   1        8.08        3.09      3.59 o 
  -4   5   1     1286.14     1241.38     12.16 o 
  -3   5   1      531.00      520.13      7.04 o 
  -2   5   1      218.30      198.03      8.93 o 
  -1   5   1     2779.92     3076.22     18.45 o 
   0   5   1       70.99       73.19      3.34 o 
   1   5   1     3333.04     3298.51     31.74 o 
   2   5   1     1450.37     1576.92     11.53 o 
   3   5   1        7.62       27.77      5.33 o 
   4   5   1      583.73      503.79      7.79 o 
   5   5   1      285.64      305.19      8.22 o 
   6   5   1       79.43       77.84      9.34 o 
   7   5   1       66.69       71.34      7.36 o 
   8   5   1      309.96      271.94      9.73 o 
   9   5   1      300.53      272.33      9.99 o 
  10   5   1        5.02        3.32      7.89 o 
  11   5   1        3.02        9.37      8.05 o 
  12   5   1      115.71      100.56     25.54 o 
  13   5   1        1.33        0.68     25.85 o 
  14   5   1       10.12       20.74     28.60 o 
 -16   6   1       12.60       22.85     27.64 o 
 -15   6   1        8.24       20.02     14.47 o 
 -14   6   1      223.39      241.05     16.91 o 
 -13   6   1        7.15       15.85     12.93 o 
 -12   6   1      252.42      263.69     15.01 o 
 -11   6   1      307.17      336.43     17.26 o 
 -10   6   1       60.93       58.63      7.07 o 
  -9   6   1       51.81       50.36      6.69 o 
  -8   6   1      154.82      166.90      7.61 o 
  -7   6   1      719.09      594.78     19.12 o 
  -6   6   1       28.12       39.93      5.17 o 
  -5   6   1       14.89       27.38      4.49 o 
  -4   6   1      466.38      544.01      9.96 o 
  -3   6   1      562.96      632.76     11.01 o 
  -2   6   1        0.35        7.68      4.95 o 
  -1   6   1     6880.47     7365.27     78.04 o 
   0   6   1      127.54      161.93      4.09 o 
   1   6   1     2057.92     2240.09     24.05 o 
   2   6   1     1809.66     1914.35     15.13 o 
   3   6   1     1458.64     1520.05     13.19 o 
   4   6   1      205.43      240.84      7.71 o 
   5   6   1      413.55      401.07     12.54 o 
   6   6   1      606.19      631.15     15.47 o 
   7   6   1        6.34        3.18     10.46 o 
   8   6   1      264.79      235.16      9.76 o 
   9   6   1      241.60      207.45      9.79 o 
  10   6   1      226.22      223.35     11.64 o 
  11   6   1       16.64       21.75     13.56 o 
  12   6   1        8.17        6.08     25.24 o 
  13   6   1       76.91       87.62     27.37 o 
  14   6   1      103.44       94.77     31.86 o 
 -16   7   1       96.84       55.21     28.13 o 
 -15   7   1      493.83      526.05     21.72 o 
 -14   7   1       84.17       92.86     15.49 o 
 -13   7   1      161.98      143.25     14.32 o 
 -12   7   1      245.92      277.78     15.44 o 
 -11   7   1       13.72       20.99      7.41 o 
 -10   7   1        7.67        9.53      6.97 o 
  -9   7   1       27.46       28.94      6.70 o 
  -8   7   1      152.16      140.92     10.32 o 
  -7   7   1      672.10      710.49      8.34 o 
  -6   7   1       58.83       76.16      4.97 o 
  -5   7   1       23.41       29.73      4.60 o 
  -4   7   1      519.68      505.95      7.80 o 
  -3   7   1     1633.16     1790.00     24.35 o 
  -2   7   1      581.67      497.38      8.12 o 
  -1   7   1       60.48       71.43      3.74 o 
   0   7   1        0.02        0.08      2.95 o 
   1   7   1       80.53       65.54      3.99 o 
   2   7   1       97.90       95.95      4.57 o 
   3   7   1     1628.07     1725.47     12.37 o 
   4   7   1      574.99      622.89     19.03 o 
   5   7   1      680.22      672.68     15.32 o 
   6   7   1     2579.52     2399.58     26.55 o 
   7   7   1      639.17      574.33     24.71 o 
   8   7   1      236.78      212.67     10.06 o 
   9   7   1        8.75        7.99      7.87 o 
  10   7   1      319.68      287.70     16.88 o 
  11   7   1      221.16      231.37     16.98 o 
  12   7   1      108.01      141.69     28.62 o 
  13   7   1       36.39       53.84     27.12 o 
 -16   8   1        0.74       19.43     28.78 o 
 -15   8   1       60.40       79.57     17.15 o 
 -14   8   1       31.26       26.03     14.71 o 
 -13   8   1      135.84      132.11     14.58 o 
 -12   8   1       36.66       32.90     12.56 o 
 -11   8   1      268.79      278.39     12.84 o 
 -10   8   1      219.15      182.48      9.19 o 
  -9   8   1      466.44      492.81     18.79 o 
  -8   8   1      108.60       90.81      5.12 o 
  -7   8   1     1717.90     1669.92     13.09 o 
  -6   8   1     1075.25     1096.16     14.43 o 
  -5   8   1      859.82      820.36     11.12 o 
  -4   8   1     1391.66     1329.97     11.31 o 
  -3   8   1     1089.02     1146.08     16.32 o 
  -2   8   1      222.35      239.19     12.19 o 
  -1   8   1      220.25      210.13     17.82 o 
   0   8   1     1618.36     1552.64     41.83 o 
   1   8   1      107.21      108.34      4.87 o 
   2   8   1      671.09      661.01     11.80 o 
   3   8   1     1115.95     1111.49     16.22 o 
   4   8   1      699.22      709.60     15.03 o 
   5   8   1      288.58      270.23     12.69 o 
   6   8   1      542.95      546.98     15.78 o 
   7   8   1       38.68       56.81     11.92 o 
   8   8   1       61.90       50.85      8.67 o 
   9   8   1       44.17       36.55      8.90 o 
  10   8   1       96.33      104.37     15.04 o 
  11   8   1        8.37        5.40     15.20 o 
  12   8   1       52.96       52.74     25.95 o 
  13   8   1       37.06       49.01     28.11 o 
 -16   9   1        0.77        7.51     16.66 o 
 -15   9   1       39.33       48.02     17.32 o 
 -14   9   1        0.07        3.56     14.99 o 
 -13   9   1        1.59        3.60     13.97 o 
 -12   9   1      382.09      362.75     17.42 o 
 -11   9   1       10.71       10.25      8.34 o 
 -10   9   1      111.07      131.32     10.77 o 
  -9   9   1      117.11       84.36      4.86 o 
  -8   9   1      260.98      285.27      7.51 o 
  -7   9   1       14.81        6.96      5.58 o 
  -6   9   1       24.25       10.86      5.55 o 
  -5   9   1     1727.70     1816.67     14.76 o 
  -4   9   1      687.28      706.88      8.52 o 
  -3   9   1       18.01       18.36      2.23 o 
  -2   9   1      698.66      748.70     14.73 o 
  -1   9   1     1754.87     1747.58     30.60 o 
   0   9   1      778.77      846.10     23.80 o 
   1   9   1       78.53       66.91      6.60 o 
   2   9   1      156.87      137.69      8.44 o 
   3   9   1     1473.78     1457.44     34.18 o 
   4   9   1      897.65      840.15     16.69 o 
   5   9   1      127.03      110.50     11.45 o 
   6   9   1      285.41      309.79     14.85 o 
   7   9   1       27.90       20.94     12.37 o 
   8   9   1      240.92      265.74     15.93 o 
   9   9   1       16.38       16.30      9.05 o 
  10   9   1      230.89      241.22     18.17 o 
  11   9   1       34.22       31.71     17.14 o 
  12   9   1        0.96       -5.18     27.16 o 
  13   9   1       61.92       65.25     30.64 o 
 -16  10   1       27.34       41.51     22.72 o 
 -15  10   1       27.62       21.17     15.99 o 
 -14  10   1        0.01        2.43     14.62 o 
 -13  10   1        6.19       11.52     13.99 o 
 -12  10   1       57.20       82.06     13.74 o 
 -11  10   1       27.13       24.42      8.76 o 
 -10  10   1       13.37       22.10     16.56 o 
  -9  10   1        1.28        1.41      8.50 o 
  -8  10   1       20.71       20.00      6.04 o 
  -7  10   1       92.30       92.66      6.62 o 
  -6  10   1        3.31       10.21      5.61 o 
  -5  10   1      204.11      210.55      7.12 o 
  -4  10   1      590.36      536.97     11.84 o 
  -3  10   1      137.51      133.66     10.22 o 
  -2  10   1     1296.72     1265.03     19.65 o 
  -1  10   1      825.73      969.31     26.11 o 
   0  10   1      158.76      158.14     17.40 o 
   1  10   1        0.85        6.04      5.86 o 
   2  10   1      846.41      800.41     14.08 o 
   3  10   1      623.23      663.60     14.92 o 
   4  10   1      220.43      192.76     11.84 o 
   5  10   1      877.96      826.22     21.54 o 
   6  10   1      235.83      238.95     21.28 o 
   7  10   1       44.16       24.72     12.59 o 
   8  10   1       32.13       30.58     14.16 o 
   9  10   1       86.62       91.55     15.95 o 
  10  10   1        8.53        7.94     16.22 o 
  11  10   1       35.53       42.43     17.79 o 
  12  10   1      717.64      742.27     38.87 o 
 -15  11   1       15.17       14.07     24.28 o 
 -14  11   1        2.13       -0.56     22.40 o 
 -13  11   1       16.04       31.40     14.26 o 
 -12  11   1      150.00      156.42     15.18 o 
 -11  11   1      118.39      135.16     10.48 o 
 -10  11   1       40.48       50.86     11.49 o 
  -9  11   1        5.36        5.84      8.34 o 
  -8  11   1       10.68       18.50      6.24 o 
  -7  11   1      333.10      311.39      8.48 o 
  -6  11   1        5.32       11.80      5.22 o 
  -5  11   1      899.06      875.89     16.65 o 
  -4  11   1      830.98      829.10     17.70 o 
  -3  11   1      966.63      972.12     18.92 o 
  -2  11   1      949.30      915.03     18.87 o 
  -1  11   1        3.01        7.92     14.33 o 
   0  11   1      440.64      458.05     22.88 o 
   1  11   1      715.95      733.26     26.75 o 
   2  11   1       12.06        7.66      7.88 o 
   3  11   1      140.77      141.97     10.56 o 
   4  11   1      201.74      174.30     11.89 o 
   5  11   1      168.04      153.56     27.77 o 
   6  11   1      179.19      188.78     14.14 o 
   7  11   1        0.00        4.49     13.24 o 
   8  11   1      509.92      494.50     19.59 o 
   9  11   1       12.96        3.57     15.66 o 
  10  11   1       67.24       86.71     18.22 o 
  11  11   1       31.51       -4.05     18.48 o 
  12  11   1      167.26      203.02     30.43 o 
 -14  12   1       74.23       67.16     25.20 o 
 -13  12   1       50.30       30.43     20.35 o 
 -12  12   1        4.94       20.70     21.29 o 
 -11  12   1       15.44       10.07     20.05 o 
 -10  12   1       50.29       72.64     14.04 o 
  -9  12   1       38.29       33.85     13.23 o 
  -8  12   1       30.56       29.44      6.51 o 
  -7  12   1      148.57      151.55      7.01 o 
  -6  12   1        0.35        2.57      4.19 o 
  -5  12   1      737.17      695.59     18.49 o 
  -4  12   1       90.34      116.38     12.16 o 
  -3  12   1      361.53      358.29     14.80 o 
  -2  12   1      734.35      643.36     25.62 o 
  -1  12   1       75.88       44.00     17.13 o 
   0  12   1       27.56       35.50     17.20 o 
   1  12   1      286.88      275.53     23.33 o 
   2  12   1      295.20      265.97     10.35 o 
   3  12   1       32.64       25.21      9.35 o 
   4  12   1       39.43       19.34     10.24 o 
   5  12   1      379.17      360.68     15.42 o 
   6  12   1      373.26      460.73     17.96 o 
   7  12   1        1.51        0.92     14.25 o 
   8  12   1        9.96       10.31     14.62 o 
   9  12   1       17.29       13.69     16.14 o 
  10  12   1       16.39      -13.39     26.76 o 
  11  12   1       10.65        8.94     27.15 o 
 -13  13   1        2.25        3.36     21.88 o 
 -12  13   1       90.68      125.17     23.42 o 
 -11  13   1       23.98       28.57     19.98 o 
 -10  13   1      457.03      480.27     54.20 o 
  -9  13   1        0.46       -0.82     13.16 o 
  -8  13   1       17.26       24.91      9.46 o 
  -7  13   1        0.32        3.79      9.24 o 
  -6  13   1       20.19       19.04     11.30 o 
  -5  13   1       71.37       66.65     11.96 o 
  -4  13   1      571.91      519.00     17.38 o 
  -3  13   1      686.81      717.17     27.73 o 
  -2  13   1      758.46      674.80     28.14 o 
  -1  13   1      131.54      119.72     21.24 o 
   0  13   1      387.67      364.55     25.74 o 
   1  13   1        4.16      -11.04     19.30 o 
   2  13   1       52.95       53.31     22.03 o 
   3  13   1      111.81      136.10     24.00 o 
   4  13   1       85.89       83.00     24.07 o 
   5  13   1        3.30        0.24     22.02 o 
   6  13   1       24.12       12.33     23.86 o 
   7  13   1       11.39       18.92     24.76 o 
   8  13   1        3.11        9.11     25.61 o 
   9  13   1       13.47       -0.63     27.95 o 
  10  13   1       40.56        5.62     29.09 o 
 -13  14   1       92.12      106.76     25.84 o 
 -12  14   1       12.79       24.86     22.87 o 
 -11  14   1       58.73       84.74     24.18 o 
 -10  14   1       62.80       96.77     15.73 o 
  -9  14   1       39.75       41.28     14.74 o 
  -8  14   1        0.12        4.81     10.14 o 
  -7  14   1       50.31       63.53     10.84 o 
  -6  14   1       15.94       23.60     12.62 o 
  -5  14   1       40.29       38.39     13.00 o 
  -4  14   1      107.08      105.35     14.20 o 
  -3  14   1        0.19        5.98     18.69 o 
  -2  14   1       37.32       29.53     19.98 o 
  -1  14   1        3.77        4.62     19.84 o 
   0  14   1        1.06       12.93     20.38 o 
   1  14   1      122.12      124.94     23.76 o 
   2  14   1       23.42        4.89     21.08 o 
   3  14   1       76.02       84.37     24.78 o 
   4  14   1       29.12        9.76     23.24 o 
   5  14   1        8.53       17.19     23.28 o 
   6  14   1       60.92       80.04     26.74 o 
   7  14   1        5.11       -5.34     26.98 o 
   8  14   1       25.98        6.07     28.35 o 
   9  14   1      138.31      111.69     31.83 o 
 -12  15   1        0.10       12.40     25.22 o 
 -11  15   1       78.68      108.87     16.52 o 
 -10  15   1      438.44      404.08     46.98 o 
  -9  15   1        9.16       24.23     15.08 o 
  -8  15   1      149.68      137.47     16.39 o 
  -7  15   1      221.11      237.58     13.35 o 
  -6  15   1       13.81       11.57     13.38 o 
  -5  15   1       39.75       59.82     17.27 o 
  -4  15   1       50.44       45.46     20.58 o 
  -3  15   1        6.21        9.39     20.39 o 
  -2  15   1       17.14        7.76     21.53 o 
  -1  15   1        0.75        0.32     22.16 o 
   0  15   1      369.31      381.61     30.01 o 
   1  15   1      214.27      211.14     26.87 o 
   2  15   1       69.05       92.96     26.13 o 
   3  15   1       25.29       37.59     24.19 o 
   4  15   1       28.95       42.33     25.64 o 
   5  15   1      131.04      129.47     29.48 o 
   6  15   1      138.04      177.57     30.60 o 
   7  15   1      211.13      277.69     34.04 o 
 -11  16   1      252.83      201.88     25.62 o 
 -10  16   1      109.42      140.91     23.09 o 
  -9  16   1       23.95       28.28     15.85 o 
  -8  16   1      185.89      218.59     17.98 o 
  -7  16   1        6.70        4.47     11.71 o 
  -6  16   1       62.82       69.18     15.28 o 
  -5  16   1       31.38       49.03     21.56 o 
  -4  16   1        7.27       -9.95     21.19 o 
  -3  16   1       11.39       10.11     21.96 o 
  -2  16   1      189.21      198.94     26.69 o 
  -1  16   1       97.79      134.27     25.70 o 
   0  16   1       24.49       12.94     23.53 o 
   1  16   1        2.99        9.46     25.68 o 
   2  16   1      262.46      280.48     30.33 o 
   3  16   1        2.34      -12.95     25.84 o 
   4  16   1       63.15       47.12     27.91 o 
   5  16   1       45.87       43.31     27.95 o 
 -11  17   1        9.92       19.26     21.25 o 
 -10  17   1      149.74      130.21     24.60 o 
  -9  17   1        0.23        6.56     15.45 o 
  -8  17   1        0.02        3.93     15.50 o 
  -7  17   1        0.38        0.86     15.55 o 
  -6  17   1       21.07       22.45     23.09 o 
  -5  17   1        0.00        1.99     23.19 o 
  -4  17   1       98.23       94.37     25.91 o 
  -3  17   1       75.99       74.04     26.30 o 
  -2  17   1       91.51       34.08     25.53 o 
  -1  17   1       32.29       34.96     25.77 o 
   0  17   1        2.08      -10.10     26.69 o 
   1  17   1       89.93       97.93     28.87 o 
   2  17   1       11.97        6.74     28.80 o 
   3  17   1       25.69       24.08     29.75 o 
   4  17   1      207.55      217.66     34.63 o 
  -9  18   1        0.02       -1.32     22.17 o 
  -8  18   1       12.83       14.53     22.32 o 
  -7  18   1        0.34        2.15     22.54 o 
  -5  18   1      277.04      314.14     30.02 o 
  -4  18   1      116.78      134.96     29.00 o 
  -3  18   1       38.25       30.43     26.85 o 
  -2  18   1        2.05       -1.72     27.74 o 
  -1  18   1       25.96       34.36     28.19 o 
   0  18   1       67.38       84.51     30.33 o 
   1  18   1       53.75       52.88     29.14 o 
  -7  19   1        7.27        2.07     22.95 o 
  -5  19   1       23.05       26.29     28.69 o 
  -4  19   1      178.01      208.85     31.62 o 
  -3  19   1       51.57       68.42     29.97 o 
  -2  19   1       28.25       26.96     29.42 o 
   2 -19   2       99.41      119.25     31.21 o 
   3 -19   2        2.16       -4.23     28.65 o 
   4 -19   2      143.87      163.51     31.01 o 
   5 -19   2       18.29        2.85     28.96 o 
  -1 -18   2       21.57       50.51     29.84 o 
   0 -18   2        9.56       17.92     27.99 o 
   1 -18   2        4.51       27.84     27.82 o 
   2 -18   2        3.76        4.98     26.87 o 
   3 -18   2      103.64      126.89     28.98 o 
   4 -18   2       30.16        2.01     25.90 o 
   5 -18   2      103.77       94.65     26.88 o 
   6 -18   2      886.47      951.55     27.68 o 
   7 -18   2       12.78       18.42     15.66 o 
  -4 -17   2      351.76      386.58     37.27 o 
  -3 -17   2       23.56       17.10     29.58 o 
  -2 -17   2      146.62      184.72     31.16 o 
  -1 -17   2      146.85      143.59     30.84 o 
   0 -17   2       69.23       53.12     27.60 o 
   1 -17   2       13.94       18.58     25.53 o 
   2 -17   2      152.58      154.68     27.85 o 
   3 -17   2      128.70      122.88     27.20 o 
   4 -17   2       15.17       17.77     24.16 o 
   5 -17   2      241.27      230.83     18.57 o 
   6 -17   2       85.98       95.10     16.41 o 
   7 -17   2      333.75      329.65     21.34 o 
   8 -17   2      128.86       89.35     16.72 o 
   9 -17   2      301.59      346.68     30.61 o 
  -5 -16   2       14.35       39.94     28.54 o 
  -4 -16   2       32.27       41.95     28.31 o 
  -3 -16   2        6.51       16.83     24.97 o 
  -2 -16   2       35.29       59.57     26.47 o 
  -1 -16   2        3.90        6.61     25.81 o 
   0 -16   2      305.66      303.47     28.97 o 
   1 -16   2      174.65      180.76     26.79 o 
   2 -16   2        2.81       -5.42     22.72 o 
   3 -16   2        2.49        1.64     22.74 o 
   4 -16   2       29.06       26.12     14.54 o 
   5 -16   2      114.25       94.28     15.44 o 
   6 -16   2      327.92      341.71     18.69 o 
   7 -16   2       36.97       56.09     11.91 o 
   8 -16   2       31.97       49.20     15.47 o 
   9 -16   2        0.00        3.10     14.52 o 
  10 -16   2       86.01       81.28     24.89 o 
  -7 -15   2      118.78      114.53     31.49 o 
  -6 -15   2      120.41      157.92     30.96 o 
  -5 -15   2        0.98        0.36     26.21 o 
  -4 -15   2      254.39      323.52     31.60 o 
  -3 -15   2        2.03        7.98     23.71 o 
  -2 -15   2       14.46       31.40     23.48 o 
  -1 -15   2       17.84       26.32     24.60 o 
   0 -15   2       51.23       54.09     22.64 o 
   1 -15   2      136.37      146.41     25.00 o 
   2 -15   2        2.97       -8.01     21.39 o 
   3 -15   2       46.59       46.45     13.51 o 
   4 -15   2      135.44      130.38     14.75 o 
   5 -15   2       12.17       19.88     13.50 o 
   6 -15   2      381.03      399.68     17.91 o 
   7 -15   2        2.06        2.56     10.78 o 
   8 -15   2        2.12       11.45     13.31 o 
   9 -15   2      871.27      863.41     73.64 o 
  10 -15   2        1.21        5.34     13.75 o 
  11 -15   2      133.20       97.92     25.57 o 
  -9 -14   2        2.27        2.98     29.14 o 
  -8 -14   2       85.88       98.30     29.79 o 
  -7 -14   2      143.56      135.71     28.92 o 
  -6 -14   2        4.21        7.14     25.25 o 
  -5 -14   2        0.27       18.93     24.22 o 
  -4 -14   2       23.82       32.21     25.09 o 
  -3 -14   2       96.21       75.53     22.87 o 
  -2 -14   2       78.81       92.67     23.31 o 
  -1 -14   2     1015.26      976.40     35.51 o 
   0 -14   2      225.33      204.41     24.68 o 
   1 -14   2        1.52       -5.39     20.79 o 
   2 -14   2       16.39        8.68     12.79 o 
   3 -14   2      280.28      233.64     15.63 o 
   4 -14   2     1000.17     1037.81     23.12 o 
   5 -14   2        4.17       14.09     12.79 o 
   6 -14   2      407.57      402.95     16.90 o 
   7 -14   2       11.90        1.33      9.94 o 
   8 -14   2      285.19      270.00     12.75 o 
   9 -14   2       43.77       48.41     13.39 o 
  10 -14   2        2.32        9.51     13.26 o 
  11 -14   2        8.36       -0.24     21.30 o 
  12 -14   2       55.90       77.39     24.46 o 
 -10 -13   2      173.16      129.47     31.67 o 
  -9 -13   2       18.16       32.79     27.13 o 
  -8 -13   2        2.04        5.83     24.80 o 
  -7 -13   2       19.11       25.15     25.13 o 
  -6 -13   2       51.43       60.52     23.90 o 
  -5 -13   2       53.44       59.28     23.79 o 
  -4 -13   2      222.23      156.16     24.92 o 
  -3 -13   2       58.95       68.23     21.54 o 
  -2 -13   2      349.72      342.72     25.53 o 
  -1 -13   2      303.45      290.57     24.25 o 
   0 -13   2       21.63       22.23     20.03 o 
   1 -13   2       63.83       70.83     19.71 o 
   2 -13   2       53.69       34.13     11.96 o 
   3 -13   2      468.66      426.99     21.35 o 
   4 -13   2       14.45        8.67     11.08 o 
   5 -13   2       15.22       15.76     11.69 o 
   6 -13   2       21.15       21.33     10.93 o 
   7 -13   2      381.82      416.57     12.97 o 
   8 -13   2      209.17      241.05     11.30 o 
   9 -13   2       77.15       69.46     13.29 o 
  10 -13   2        6.18        9.99     12.96 o 
  11 -13   2       18.22       10.30     20.85 o 
  12 -13   2        4.79       12.24     21.96 o 
  13 -13   2        1.61       -2.84     24.33 o 
 -11 -12   2        0.02      -14.08     28.34 o 
 -10 -12   2      489.35      478.91     34.76 o 
  -9 -12   2       69.26       54.67     26.64 o 
  -8 -12   2        0.37        4.03     14.33 o 
  -7 -12   2       37.97       54.95     14.18 o 
  -6 -12   2      106.10      112.01     13.54 o 
  -5 -12   2        3.93       -3.07     10.65 o 
  -4 -12   2      137.71      158.00     12.01 o 
  -3 -12   2      299.85      259.22     11.10 o 
  -2 -12   2      202.58      184.63      7.80 o 
  -1 -12   2      729.26      701.32     28.26 o 
   0 -12   2      304.86      289.99     21.92 o 
   1 -12   2      175.76      171.41     17.45 o 
   2 -12   2      367.90      355.97     17.08 o 
   3 -12   2       46.69       48.50     11.42 o 
   4 -12   2       99.79       77.49     11.45 o 
   5 -12   2      436.28      415.21     20.54 o 
   6 -12   2     1674.07     1695.80     24.56 o 
   7 -12   2      225.74      239.04     10.85 o 
   8 -12   2       84.61      100.62      9.27 o 
   9 -12   2       48.93       34.18     12.01 o 
  10 -12   2       13.21       17.67     19.83 o 
  11 -12   2       28.95       35.60     21.41 o 
  12 -12   2        1.28       11.51     21.86 o 
  13 -12   2        1.65       26.60     20.89 o 
  14 -12   2        0.02        7.72     22.12 o 
 -12 -11   2        5.50        0.16     28.65 o 
 -11 -11   2      109.86      113.85     20.08 o 
 -10 -11   2      131.58      167.36     18.92 o 
  -9 -11   2      115.11      131.26     17.01 o 
  -8 -11   2        6.64        7.38     14.16 o 
  -7 -11   2       83.04       97.25     13.96 o 
  -6 -11   2        0.38        1.12     11.54 o 
  -5 -11   2      357.35      338.47     14.66 o 
  -4 -11   2      563.28      547.51     15.29 o 
  -3 -11   2        6.83        5.44      8.24 o 
  -2 -11   2      242.49      219.75      8.50 o 
  -1 -11   2      676.12      602.78     26.18 o 
   0 -11   2       54.88       55.77     16.45 o 
   1 -11   2      220.14      222.08     12.03 o 
   2 -11   2       99.81       81.14     10.32 o 
   3 -11   2      377.82      305.22     13.02 o 
   4 -11   2      286.87      289.90     13.29 o 
   5 -11   2       74.89       74.85     10.65 o 
   6 -11   2      767.19      739.69      8.83 o 
   7 -11   2      415.14      442.92     10.54 o 
   8 -11   2      484.96      477.56      9.79 o 
   9 -11   2      623.03      617.25     21.20 o 
  10 -11   2       14.54       16.79     11.07 o 
  11 -11   2        9.12       15.20     12.27 o 
  12 -11   2        0.09        4.49     12.85 o 
  13 -11   2       19.25       24.02     22.10 o 
  14 -11   2       13.16       -1.66     21.89 o 
  15 -11   2       10.01        9.62     24.45 o 
 -12 -10   2       60.85       61.19     29.29 o 
 -11 -10   2      249.49      287.49     28.30 o 
 -10 -10   2       31.54       25.67     15.61 o 
  -9 -10   2      218.87      209.79     17.00 o 
  -8 -10   2      134.88      143.73     15.21 o 
  -7 -10   2       16.84       29.09     12.99 o 
  -6 -10   2      323.30      260.77     14.43 o 
  -5 -10   2       24.55       22.03     10.42 o 
  -4 -10   2      435.52      362.85     12.97 o 
  -3 -10   2        8.22       10.23      8.32 o 
  -2 -10   2     1353.39     1434.86     16.24 o 
  -1 -10   2      171.32      203.49      6.42 o 
   0 -10   2       43.86       48.48      9.21 o 
   1 -10   2        0.35        4.63      8.41 o 
   2 -10   2        1.04       -1.58      8.32 o 
   3 -10   2      465.99      437.65     16.64 o 
   4 -10   2      305.10      299.63     11.93 o 
   5 -10   2      535.31      476.59     14.09 o 
   6 -10   2      493.15      455.50      8.21 o 
   7 -10   2      152.51      166.07      7.05 o 
   8 -10   2       23.57       20.77      5.98 o 
   9 -10   2       22.08       15.44      6.25 o 
  10 -10   2       13.31       13.60     10.98 o 
  11 -10   2       71.02      103.69     13.12 o 
  12 -10   2       25.63       38.15     13.55 o 
  13 -10   2      218.45      256.34     17.88 o 
  14 -10   2        5.97       11.09     14.83 o 
  15 -10   2        5.28        9.98     22.03 o 
 -13  -9   2       95.39       67.36     31.34 o 
 -12  -9   2       96.71      112.17     28.11 o 
 -11  -9   2      455.56      482.05     21.54 o 
 -10  -9   2        2.72       10.37     15.03 o 
  -9  -9   2      356.92      366.60     18.10 o 
  -8  -9   2       44.84       27.30     12.81 o 
  -7  -9   2      294.97      278.07     11.73 o 
  -6  -9   2       14.58       20.17      9.19 o 
  -5  -9   2       71.17       35.77      8.21 o 
  -4  -9   2      758.01      659.93     12.33 o 
  -3  -9   2      587.10      589.14     11.06 o 
  -2  -9   2       26.14       29.94      5.54 o 
  -1  -9   2      701.95      697.68     12.87 o 
   0  -9   2       93.85      115.14      8.83 o 
   1  -9   2      393.00      415.03     12.11 o 
   2  -9   2      657.08      665.74     14.21 o 
   3  -9   2       52.85       45.08      8.29 o 
   4  -9   2       52.83       43.60      4.56 o 
   5  -9   2      244.80      226.26      6.59 o 
   6  -9   2      536.07      538.42      8.51 o 
   7  -9   2      172.89      228.54     23.07 o 
   8  -9   2       42.96       46.49      5.67 o 
   9  -9   2      153.68      168.78      6.50 o 
  10  -9   2      121.39      101.60     12.44 o 
  11  -9   2      107.32       77.87     12.61 o 
  12  -9   2       76.45       96.10     14.84 o 
  13  -9   2       61.70       72.64     15.46 o 
  14  -9   2        3.84        8.70     15.26 o 
  15  -9   2      177.20      202.04     19.67 o 
  16  -9   2      578.20      627.92     25.24 o 
 -13  -8   2      113.15       98.37     28.58 o 
 -12  -8   2      240.45      276.64     29.81 o 
 -11  -8   2       17.38       24.24     15.30 o 
 -10  -8   2       70.67       67.58     14.11 o 
  -9  -8   2      133.81      126.48     11.15 o 
  -8  -8   2      114.96      105.10      6.88 o 
  -7  -8   2        4.02        3.24      8.37 o 
  -6  -8   2        0.65        0.15      5.22 o 
  -5  -8   2     1233.36     1108.87     11.89 o 
  -4  -8   2      207.63      188.10      6.37 o 
  -3  -8   2      218.19      220.76      6.27 o 
  -2  -8   2      160.12      122.71      6.87 o 
  -1  -8   2        0.06        0.79      3.46 o 
   0  -8   2        3.74        6.57      6.68 o 
   1  -8   2     1765.57     1736.45     19.20 o 
   2  -8   2        4.48        4.97      7.14 o 
   3  -8   2        0.05        5.77      7.19 o 
   4  -8   2     1223.13     1238.55     10.06 o 
   5  -8   2        3.13        2.10      4.35 o 
   6  -8   2      743.80      696.48      8.94 o 
   7  -8   2      169.14      158.64      5.48 o 
   8  -8   2       52.01      102.43     13.95 o 
   9  -8   2      234.17      204.42     28.36 o 
  10  -8   2      105.19      112.02      7.71 o 
  11  -8   2       28.98       21.45     11.61 o 
  12  -8   2      216.20      240.54     15.78 o 
  13  -8   2       46.48       28.06     14.48 o 
  14  -8   2        0.26       -8.16     14.92 o 
  15  -8   2       33.84       50.12     17.40 o 
  16  -8   2      134.55      165.83     20.45 o 
 -13  -7   2      120.73      128.33     30.05 o 
 -12  -7   2       83.49       71.72     26.33 o 
 -11  -7   2        8.93       14.13     13.95 o 
 -10  -7   2       15.30       36.64     10.14 o 
  -9  -7   2      100.39      106.86     10.56 o 
  -8  -7   2      504.12      430.89      8.91 o 
  -7  -7   2      323.69      297.46      9.84 o 
  -6  -7   2      444.75      424.43      8.11 o 
  -5  -7   2        7.82        2.94      4.47 o 
  -4  -7   2        7.39        9.31      4.23 o 
  -3  -7   2      574.11      554.97     11.70 o 
  -2  -7   2      367.80      302.15      5.91 o 
  -1  -7   2      215.37      183.08      4.27 o 
   0  -7   2      102.93      127.35      5.44 o 
   1  -7   2      373.66      372.71      7.78 o 
   2  -7   2     2432.82     2467.32     20.89 o 
   3  -7   2       69.86       46.64      2.91 o 
   4  -7   2       26.90       42.85      4.04 o 
   5  -7   2       15.39        8.29      3.53 o 
   6  -7   2      550.39      537.74      6.83 o 
   7  -7   2       42.34       47.61      4.16 o 
   8  -7   2      199.84      198.26      6.31 o 
   9  -7   2      618.19      610.41     17.84 o 
  10  -7   2      146.15      107.93     11.52 o 
  11  -7   2        0.01        4.34     11.94 o 
  12  -7   2       81.23       72.17     13.52 o 
  13  -7   2      106.97      111.95     14.27 o 
  14  -7   2      279.91      293.76     18.93 o 
  15  -7   2       74.88       67.38     16.95 o 
  16  -7   2       41.33       20.71     17.66 o 
 -14  -6   2       13.16       12.48     29.66 o 
 -13  -6   2        8.86       15.97     27.63 o 
 -12  -6   2      122.49      137.48     27.06 o 
 -11  -6   2      103.92      101.21     10.70 o 
 -10  -6   2       20.38       10.47      9.19 o 
  -9  -6   2        0.05        5.70      5.36 o 
  -8  -6   2       86.49       88.30      6.00 o 
  -7  -6   2      218.33      258.18      5.85 o 
  -6  -6   2        6.68        3.86      4.21 o 
  -5  -6   2     2730.52     2866.87     25.12 o 
  -4  -6   2       11.35       17.93      4.00 o 
  -3  -6   2       97.23       71.67      4.31 o 
  -2  -6   2     1197.10     1127.35      9.17 o 
  -1  -6   2       74.23       98.36      3.52 o 
   0  -6   2      343.48      399.51      7.05 o 
   1  -6   2      809.16      748.35     34.65 o 
   2  -6   2        4.90        8.20      8.19 o 
   3  -6   2      863.59      936.90      8.16 o 
   4  -6   2      201.99      230.64      4.96 o 
   5  -6   2       20.74       24.55      3.57 o 
   6  -6   2       67.96       82.64      3.94 o 
   7  -6   2       47.40       47.98      3.76 o 
   8  -6   2      557.88      541.06     12.05 o 
   9  -6   2     1998.71     1918.39     74.45 o 
  10  -6   2      143.06      101.26     18.09 o 
  11  -6   2      423.19      377.44     16.10 o 
  12  -6   2        0.03       -1.20     12.25 o 
  13  -6   2       14.66        2.21     13.15 o 
  14  -6   2       44.82       43.71     15.04 o 
  15  -6   2        1.24       -2.81     15.23 o 
  16  -6   2        5.43        6.89     16.38 o 
 -14  -5   2       23.75       15.30     28.29 o 
 -13  -5   2       37.09       44.97     27.78 o 
 -12  -5   2      151.28      178.06     27.74 o 
 -11  -5   2      226.34      206.34     11.11 o 
 -10  -5   2      944.75      982.24     21.69 o 
  -9  -5   2      428.29      406.87      8.30 o 
  -8  -5   2      247.29      225.36      6.74 o 
  -7  -5   2       98.95      125.22      5.57 o 
  -6  -5   2      292.18      317.36      6.68 o 
  -5  -5   2        0.95        0.12      3.59 o 
  -4  -5   2      158.34      102.96      4.54 o 
  -3  -5   2      857.49      892.95      8.05 o 
  -2  -5   2     7858.08     8416.04     67.08 o 
  -1  -5   2      179.63      135.89      3.71 o 
   0  -5   2       57.00       32.94      4.79 o 
   1  -5   2     1094.11     1001.42     11.68 o 
   2  -5   2      112.89      125.94      4.76 o 
   3  -5   2      429.95      448.60      6.12 o 
   4  -5   2     2044.22     2212.14     15.36 o 
   5  -5   2      361.82      327.46      6.41 o 
   6  -5   2        8.08        5.28      3.00 o 
   7  -5   2       47.53       32.83      3.16 o 
   8  -5   2      910.92      874.70     31.66 o 
   9  -5   2      119.81       99.71     10.75 o 
  10  -5   2      172.20      205.86     12.88 o 
  11  -5   2      209.69      193.40     14.18 o 
  12  -5   2        0.55       16.64     11.83 o 
  13  -5   2        3.36       -5.05     13.41 o 
  14  -5   2       38.52       27.10     18.39 o 
  15  -5   2      107.28      107.26     16.40 o 
  16  -5   2      134.16      160.33     31.43 o 
 -14  -4   2        9.32       13.80     26.40 o 
 -13  -4   2      156.13      148.86     27.38 o 
 -12  -4   2      295.41      322.21     28.97 o 
 -11  -4   2        0.03        3.39      8.28 o 
 -10  -4   2       66.36       77.76      6.04 o 
  -9  -4   2        1.77       -0.08      4.92 o 
  -8  -4   2        9.67        6.83      4.50 o 
  -7  -4   2       36.43       35.20      4.45 o 
  -6  -4   2       29.07       38.75      4.10 o 
  -5  -4   2      227.19      237.28      6.95 o 
  -4  -4   2      104.13      120.90      5.10 o 
  -3  -4   2     5294.79     5710.90     37.97 o 
  -2  -4   2     1592.66     1719.25     10.13 o 
  -1  -4   2     1427.43     1442.11     26.45 o 
   0  -4   2      667.54      621.99      8.42 o 
   1  -4   2     1766.76     1764.03     24.87 o 
   2  -4   2     5277.25     5682.69     55.36 o 
   3  -4   2      513.82      527.29      6.67 o 
   4  -4   2      715.58      698.90      5.95 o 
   5  -4   2     1456.37     1615.13     13.41 o 
   6  -4   2     3307.57     3459.19     56.81 o 
   7  -4   2        4.27        5.64      2.28 o 
   8  -4   2       12.71       12.47      3.82 o 
   9  -4   2        0.22        3.56      9.19 o 
  10  -4   2      903.38      831.66     18.39 o 
  11  -4   2       57.92       56.90     13.20 o 
  12  -4   2       41.48       34.82     12.21 o 
  13  -4   2      780.11      773.43     21.27 o 
  14  -4   2      151.64      144.35     16.03 o 
  15  -4   2        3.81       18.15     15.03 o 
  16  -4   2       75.22       75.41     30.60 o 
 -15  -3   2       73.15       64.08     29.78 o 
 -14  -3   2      103.30      104.25     29.56 o 
 -13  -3   2      197.01      201.19     28.42 o 
 -12  -3   2       37.00       46.00     11.59 o 
 -11  -3   2        3.99        5.73      5.54 o 
 -10  -3   2       93.49       83.16      5.97 o 
  -9  -3   2       15.18       25.16      4.97 o 
  -8  -3   2      325.08      338.70      6.83 o 
  -7  -3   2      559.95      538.29      7.33 o 
  -6  -3   2       33.81       25.73      3.36 o 
  -5  -3   2    12874.28    14742.55    137.09 o 
  -4  -3   2      274.34      330.29      9.06 o 
  -3  -3   2     2153.07     2231.96     16.67 o 
  -2  -3   2     2427.54     2536.19     12.19 o 
  -1  -3   2       22.85       28.42      3.52 o 
   0  -3   2    13017.88    13303.01    162.22 o 
   1  -3   2     2156.94     2181.88     13.18 o 
   2  -3   2     1896.00     1902.89     23.26 o 
   3  -3   2     1521.52     1584.97      7.95 o 
   4  -3   2       64.11       48.67      2.87 o 
   5  -3   2      926.41     1096.17     17.54 o 
   6  -3   2     1089.24     1130.45     27.70 o 
   7  -3   2      741.12      842.81     11.52 o 
   8  -3   2     3898.60     3906.10     50.30 o 
   9  -3   2      504.15      519.61     17.39 o 
  10  -3   2       33.73       28.06     10.38 o 
  11  -3   2       77.50       74.46     11.63 o 
  12  -3   2       62.35       50.65     12.28 o 
  13  -3   2       12.50       10.60     12.42 o 
  14  -3   2      720.46      717.01     22.28 o 
  15  -3   2       17.56       24.53     14.99 o 
  16  -3   2      201.55      210.68     32.50 o 
 -15  -2   2       86.93      120.15     31.71 o 
 -14  -2   2       14.74        8.31     26.26 o 
 -13  -2   2      364.59      420.44     31.22 o 
 -12  -2   2      568.67      554.02     16.15 o 
 -11  -2   2       74.11       81.28      5.94 o 
 -10  -2   2      818.09      813.27     11.90 o 
  -9  -2   2     1246.38     1246.51     11.25 o 
  -8  -2   2      490.43      458.39      6.50 o 
  -7  -2   2       77.05       60.37      3.78 o 
  -6  -2   2       61.23       55.57      3.43 o 
  -5  -2   2     1985.94     2329.98     15.86 o 
  -4  -2   2     3032.51     3396.41     27.39 o 
  -3  -2   2     2514.31     2505.31     22.57 o 
  -2  -2   2       27.35       14.78      5.43 o 
   2  -2   2     2754.48     2997.62     32.70 o 
   3  -2   2      441.48      522.52      9.52 o 
   4  -2   2        0.10        3.98      2.74 o 
   5  -2   2       74.85       85.69      3.59 o 
   6  -2   2      980.15      882.78     24.38 o 
   7  -2   2     2770.55     3004.26     26.61 o 
   8  -2   2      129.88      130.74     10.91 o 
   9  -2   2     1012.92     1009.56     18.12 o 
  10  -2   2      346.17      318.44     13.76 o 
  11  -2   2        1.20       -4.96     10.24 o 
  12  -2   2       73.15       86.72     13.01 o 
  13  -2   2      217.98      199.79     15.13 o 
  14  -2   2      111.77      110.26     15.30 o 
  15  -2   2      240.99      268.34     33.11 o 
  16  -2   2        0.14       13.93     28.55 o 
 -15  -1   2       38.04       17.18     28.85 o 
 -14  -1   2      192.69      218.21     29.25 o 
 -13  -1   2        2.69       14.88     23.71 o 
 -12  -1   2     1101.37     1082.25     26.29 o 
 -11  -1   2      622.43      609.05     10.60 o 
 -10  -1   2       40.58       55.45      5.31 o 
  -9  -1   2      269.64      271.42      5.89 o 
  -8  -1   2     1043.93     1023.06      8.43 o 
  -7  -1   2      772.73      847.52      7.72 o 
  -6  -1   2     2548.43     2628.26     22.94 o 
  -5  -1   2        7.17        7.13      2.64 o 
  -4  -1   2     1266.45     1241.94     13.29 o 
  -3  -1   2     6086.98     6025.15    123.38 o 
  -2  -1   2    35416.56    37399.57    282.72 o 
   3  -1   2      702.93      695.79      6.35 o 
   4  -1   2      154.12      198.31     21.76 o 
   5  -1   2      587.18      528.16      5.24 o 
   6  -1   2      100.24      101.19      3.31 o 
   7  -1   2     1443.56     1477.19     14.23 o 
   8  -1   2     1478.54     1462.03     11.55 o 
   9  -1   2      176.36      203.10     11.28 o 
  10  -1   2      919.33      800.84     17.85 o 
  11  -1   2     1191.97     1122.77     21.29 o 
  12  -1   2      550.35      537.91     17.61 o 
  13  -1   2       24.19       35.80     12.55 o 
  14  -1   2       36.63       42.69     13.96 o 
  15  -1   2       65.66       60.51     27.86 o 
 -15   0   2      128.32      118.95     30.61 o 
 -14   0   2        7.88        9.23     24.73 o 
 -13   0   2      265.91      310.32     29.22 o 
 -12   0   2      240.63      227.01     12.19 o 
 -11   0   2       72.52       73.53      6.86 o 
 -10   0   2      813.43      790.82      7.66 o 
  -9   0   2      793.75      784.52      7.99 o 
  -8   0   2      602.23      607.88      5.93 o 
  -7   0   2     2154.15     2331.64      9.77 o 
  -6   0   2       17.97       27.98      2.56 o 
  -5   0   2     1355.88     1360.94      7.95 o 
  -4   0   2       96.76      108.22      2.93 o 
  -3   0   2     3832.00     3936.09     16.94 o 
   3   0   2     5387.32     5467.53     22.18 o 
   4   0   2     1649.64     1700.67      9.59 o 
   5   0   2      942.02     1124.20      9.99 o 
   6   0   2       72.14       88.88      2.66 o 
   7   0   2      854.48      913.77      6.34 o 
   8   0   2     5071.38     4908.39     16.32 o 
   9   0   2      505.28      487.47      9.14 o 
  10   0   2      585.47      586.42     11.00 o 
  11   0   2      560.97      515.91     10.69 o 
  12   0   2      700.63      652.50     18.71 o 
  13   0   2      107.96      108.61     13.43 o 
  14   0   2        0.20        3.85     12.68 o 
  15   0   2       33.84       27.18     29.08 o 
 -15   1   2       37.25       44.43     26.65 o 
 -14   1   2        9.67        4.26     25.37 o 
 -13   1   2       18.39       32.62     15.24 o 
 -12   1   2      561.38      561.94     15.99 o 
 -11   1   2        0.82        0.60      6.15 o 
 -10   1   2      100.48       87.00      8.75 o 
  -9   1   2     1632.87     1599.47     23.36 o 
  -8   1   2        3.95        5.00      2.34 o 
  -7   1   2      166.66      149.89      4.90 o 
  -6   1   2       18.50        9.00      2.10 o 
  -5   1   2       27.69       16.93      2.76 o 
  -4   1   2       18.54       33.32      2.68 o 
  -3   1   2     3137.68     3080.56     24.60 o 
   2   1   2     1765.23     1601.52     15.13 o 
   3   1   2      638.24      631.98     10.81 o 
   4   1   2     1588.60     1554.57      9.13 o 
   5   1   2      748.82      919.48      6.77 o 
   6   1   2      109.81      151.40      4.82 o 
   7   1   2     2592.88     2658.29     14.50 o 
   8   1   2      201.83      211.72      5.41 o 
   9   1   2      318.21      331.05      6.64 o 
  10   1   2     1553.84     1489.23     31.77 o 
  11   1   2      243.10      235.91      8.93 o 
  12   1   2      346.80      352.32     15.43 o 
  13   1   2      182.37      168.58     13.83 o 
  14   1   2       30.98       38.41     27.97 o 
  15   1   2        0.48       10.22     27.35 o 
 -16   2   2        0.13        3.33     28.44 o 
 -15   2   2        7.01       11.57     26.85 o 
 -14   2   2      180.21      174.59     27.31 o 
 -13   2   2        9.22       19.15     10.88 o 
 -12   2   2        1.30       11.94     10.41 o 
 -11   2   2      478.46      481.51     10.14 o 
 -10   2   2      146.57      148.33      7.21 o 
  -9   2   2       93.40       89.89      6.36 o 
  -8   2   2      653.71      684.05      8.47 o 
  -7   2   2       35.44       39.82      3.98 o 
  -6   2   2       85.49       73.98      3.96 o 
  -5   2   2     1646.00     1761.88     10.34 o 
  -4   2   2     1097.40     1074.93      5.53 o 
  -3   2   2    41152.96    43364.71    154.48 o 
  -2   2   2    23744.55    24667.21    142.07 o 
   2   2   2     5920.90     6259.95     23.26 o 
   3   2   2      882.72     1081.74     11.97 o 
   4   2   2       24.61       38.55      3.55 o 
   5   2   2     4380.72     4783.21     15.19 o 
   6   2   2        4.22        1.47      3.29 o 
   7   2   2      585.13      615.15     11.58 o 
   8   2   2       72.83       65.80      4.99 o 
   9   2   2     1864.20     1789.03     13.46 o 
  10   2   2        5.73        6.02      7.25 o 
  11   2   2        4.47       12.94      7.43 o 
  12   2   2        2.68        5.73     10.59 o 
  13   2   2        8.84       14.81     11.79 o 
  14   2   2       62.78       52.80     27.89 o 
  15   2   2        4.28       13.65     28.68 o 
 -16   3   2      121.56      150.26     32.46 o 
 -15   3   2       44.29       27.52     26.31 o 
 -14   3   2       21.52       29.11     26.22 o 
 -13   3   2       62.99       56.97     11.63 o 
 -12   3   2       23.37       21.15     10.61 o 
 -11   3   2       35.61       42.40      6.58 o 
 -10   3   2       13.87       13.47      5.97 o 
  -9   3   2       13.22       15.25      5.55 o 
  -8   3   2      702.53      725.76     21.54 o 
  -7   3   2      335.80      285.51      6.43 o 
  -6   3   2        1.38        2.36      3.53 o 
  -5   3   2        5.52       15.36      3.44 o 
  -4   3   2     1482.59     1607.36     11.55 o 
  -3   3   2     7290.77     8256.86     71.72 o 
  -2   3   2   126835.55   132906.23    858.52 o 
  -1   3   2      550.21      527.56     10.63 o 
   0   3   2      740.10      844.84      8.58 o 
   1   3   2       65.02       82.10      5.54 o 
   2   3   2    10298.78    10948.85    129.94 o 
   3   3   2        7.66        6.36      4.15 o 
   4   3   2      112.88      167.91      5.00 o 
   5   3   2      754.04      873.14     10.04 o 
   6   3   2     1337.33     1275.06     15.64 o 
   7   3   2        8.96       14.34      4.18 o 
   8   3   2      769.71      741.04      9.77 o 
   9   3   2     1366.69     1420.18     15.81 o 
  10   3   2       88.33       62.08      8.15 o 
  11   3   2       12.84        9.19      7.92 o 
  12   3   2      129.70      126.20     12.55 o 
  13   3   2      290.94      280.52     29.76 o 
  14   3   2       56.44       73.60     29.45 o 
  15   3   2       45.55       56.98     29.09 o 
 -16   4   2       41.60       24.39     28.77 o 
 -15   4   2       59.40       99.51     26.80 o 
 -14   4   2        3.97       16.62     12.81 o 
 -13   4   2      149.77      138.66     13.25 o 
 -12   4   2       93.34       98.55     12.34 o 
 -11   4   2       97.69      117.10      8.66 o 
 -10   4   2       13.67       14.48      6.32 o 
  -9   4   2      194.55      169.15      7.36 o 
  -8   4   2        0.30        2.96      5.34 o 
  -7   4   2      305.02      294.34      7.64 o 
  -6   4   2     1130.93     1134.95     11.65 o 
  -5   4   2     1309.74     1302.90     39.91 o 
  -4   4   2      318.62      352.53      5.02 o 
  -3   4   2     2524.20     2628.87     17.41 o 
  -2   4   2    14791.06    15401.12    151.22 o 
  -1   4   2      159.27      149.89      4.54 o 
   0   4   2     2170.88     2449.48     27.53 o 
   1   4   2       99.71       93.54      4.47 o 
   2   4   2     4287.52     4367.19     43.78 o 
   3   4   2     1045.47     1049.08     22.57 o 
   4   4   2       33.18       41.28      4.13 o 
   5   4   2      114.87      125.70      5.35 o 
   6   4   2        0.15        2.82      4.69 o 
   7   4   2     2725.46     2623.25     25.13 o 
   8   4   2      376.45      402.59     11.05 o 
   9   4   2      127.03      126.57      8.60 o 
  10   4   2      216.81      199.65      9.76 o 
  11   4   2      711.35      699.54     14.08 o 
  12   4   2       96.41       81.35     11.75 o 
  13   4   2      154.54      132.53     28.24 o 
  14   4   2       73.38       51.94     29.21 o 
 -16   5   2        5.27        4.44     29.74 o 
 -15   5   2        1.29       28.10     24.56 o 
 -14   5   2      261.83      272.64     16.79 o 
 -13   5   2      899.83      924.60     21.80 o 
 -12   5   2        0.03        8.49     11.49 o 
 -11   5   2       37.69       32.40      7.11 o 
 -10   5   2        0.19        4.45      6.37 o 
  -9   5   2       94.34       86.72      7.02 o 
  -8   5   2      535.77      512.07      9.98 o 
  -7   5   2     1407.38     1541.25     14.36 o 
  -6   5   2      327.38      370.75      6.42 o 
  -5   5   2     6855.62     7500.25     47.00 o 
  -4   5   2      746.94      761.51     12.33 o 
  -3   5   2     5261.13     5184.88     23.37 o 
  -2   5   2     5755.02     5795.35     39.67 o 
  -1   5   2     1793.98     1960.70     16.19 o 
   0   5   2     1689.46     1769.58     10.59 o 
   1   5   2      137.27      127.20      4.88 o 
   2   5   2     4951.15     5116.07     33.32 o 
   3   5   2       17.65       34.27      4.49 o 
   4   5   2       43.61       37.02      4.88 o 
   5   5   2      677.66      650.72     15.48 o 
   6   5   2       91.21       82.60      9.89 o 
   7   5   2     4726.45     4631.60     34.66 o 
   8   5   2       14.79        8.23      7.52 o 
   9   5   2        0.47       -0.65      7.73 o 
  10   5   2      149.67      148.47      9.71 o 
  11   5   2       32.35       29.60      8.66 o 
  12   5   2      116.87      124.31     27.22 o 
  13   5   2       83.42      104.97     27.68 o 
  14   5   2       70.16       76.39     30.42 o 
 -16   6   2       91.97       85.06     28.95 o 
 -15   6   2       12.73       16.87     14.05 o 
 -14   6   2       54.72       66.50     14.36 o 
 -13   6   2       39.55       56.29     13.47 o 
 -12   6   2       33.68       35.26     11.91 o 
 -11   6   2      454.46      382.57     16.41 o 
 -10   6   2       12.14        7.09      6.78 o 
  -9   6   2      733.96      704.74     12.19 o 
  -8   6   2      305.81      303.83      8.73 o 
  -7   6   2     1007.71      985.65     11.83 o 
  -6   6   2       88.04       99.35      5.59 o 
  -5   6   2     8229.45     8723.59     29.12 o 
  -4   6   2        6.03       42.77      5.04 o 
  -3   6   2        2.39        3.17      4.73 o 
  -2   6   2      417.23      390.67     11.64 o 
  -1   6   2      532.47      491.67     15.27 o 
   0   6   2     2855.42     3139.47     13.92 o 
   1   6   2      382.56      402.22      6.71 o 
   2   6   2     1041.01     1136.20     22.96 o 
   3   6   2      378.57      368.50      8.15 o 
   4   6   2        2.76        3.66      7.61 o 
   5   6   2     1074.63     1127.31     17.84 o 
   6   6   2        9.96       23.19     10.15 o 
   7   6   2     2743.04     2587.80     28.05 o 
   8   6   2     1130.24     1083.51     16.57 o 
   9   6   2      457.99      468.38     13.73 o 
  10   6   2       26.92       39.27      8.94 o 
  11   6   2       31.12       24.60      8.99 o 
  12   6   2      157.16      136.14     27.62 o 
  13   6   2      152.05      156.91     31.27 o 
  14   6   2       12.46       10.13     27.97 o 
 -16   7   2       11.79       11.01     27.38 o 
 -15   7   2       35.49       42.87     15.19 o 
 -14   7   2       97.20      119.17     15.63 o 
 -13   7   2        0.06        2.88     12.47 o 
 -12   7   2      180.65      171.82     14.71 o 
 -11   7   2      858.19      744.69     15.23 o 
 -10   7   2       34.36       33.87      7.63 o 
  -9   7   2        0.27        4.27      6.77 o 
  -8   7   2        6.48        6.61      2.70 o 
  -7   7   2      258.02      278.12      7.68 o 
  -6   7   2      120.54      115.32      5.63 o 
  -5   7   2        3.48        2.64      5.65 o 
  -4   7   2      897.04      953.85     16.10 o 
  -3   7   2      534.97      539.27      9.43 o 
  -2   7   2      232.46      256.46      5.26 o 
  -1   7   2      739.34      683.64     17.90 o 
   0   7   2      136.48      209.09      6.98 o 
   1   7   2      614.51      724.21      8.60 o 
   2   7   2      297.69      270.46      6.86 o 
   3   7   2       31.36       37.48      5.83 o 
   4   7   2       97.27      106.81      9.86 o 
   5   7   2        8.39        5.13      9.37 o 
   6   7   2      774.21      747.51     17.39 o 
   7   7   2       25.52       22.08     11.07 o 
   8   7   2      413.73      369.37     11.63 o 
   9   7   2      729.87      702.37     14.60 o 
  10   7   2        1.63        4.93      8.87 o 
  11   7   2       21.51       31.18     14.82 o 
  12   7   2      296.06      231.27     29.98 o 
  13   7   2        2.85       18.31     29.16 o 
 -16   8   2       37.57       38.78     27.43 o 
 -15   8   2       57.29       36.49     16.18 o 
 -14   8   2        4.05        5.48     14.65 o 
 -13   8   2       20.84       30.35     13.52 o 
 -12   8   2      216.32      224.01     15.45 o 
 -11   8   2       81.40      102.03      9.06 o 
 -10   8   2        4.40        2.29      7.68 o 
  -9   8   2      226.48      218.62     10.14 o 
  -8   8   2       26.67       21.08      4.75 o 
  -7   8   2        3.96       11.41      5.12 o 
  -6   8   2      433.96      431.93      9.64 o 
  -5   8   2       71.52       77.66      7.04 o 
  -4   8   2      410.81      425.94     13.62 o 
  -3   8   2     1327.60     1364.21     17.47 o 
  -2   8   2      553.95      624.74      8.87 o 
  -1   8   2      331.02      368.54      8.59 o 
   0   8   2     2597.10     2820.45     29.40 o 
   1   8   2      798.69      841.64     13.40 o 
   2   8   2     3449.24     3209.52     49.57 o 
   3   8   2     2085.80     2034.43     16.65 o 
   4   8   2        4.48        1.05      9.32 o 
   5   8   2      144.20      150.01     11.91 o 
   6   8   2       39.58       44.04     11.19 o 
   7   8   2        1.40       -2.06     11.51 o 
   8   8   2        7.33       13.88      8.71 o 
   9   8   2        4.72        6.64      9.25 o 
  10   8   2        5.87        3.97     14.35 o 
  11   8   2       19.54       14.06     15.09 o 
  12   8   2      405.64      444.19     34.98 o 
  13   8   2        0.13        0.91     29.28 o 
 -16   9   2       64.55       86.39     28.37 o 
 -15   9   2       61.29       48.06     16.79 o 
 -14   9   2       15.48       21.96     15.17 o 
 -13   9   2       11.51       11.09     13.80 o 
 -12   9   2      231.91      277.61     15.94 o 
 -11   9   2       28.25       26.61      8.67 o 
 -10   9   2      193.37      145.78      9.30 o 
  -9   9   2      149.23      136.10      5.28 o 
  -8   9   2      126.07      146.46      6.80 o 
  -7   9   2      299.15      301.35      9.24 o 
  -6   9   2      402.25      352.25     11.67 o 
  -5   9   2        8.13       11.76      5.66 o 
  -4   9   2        0.43       -0.60      8.39 o 
  -3   9   2      172.87      159.49      5.35 o 
  -2   9   2      835.51      943.59     12.21 o 
  -1   9   2       41.79       32.55      4.16 o 
   0   9   2     2246.75     2218.55     65.08 o 
   1   9   2       10.03        4.83      4.61 o 
   2   9   2     2217.29     2122.38     15.85 o 
   3   9   2      122.11      124.86      7.61 o 
   4   9   2      276.38      303.50     12.97 o 
   5   9   2      275.96      238.05     18.84 o 
   6   9   2       25.73       14.82     11.72 o 
   7   9   2       67.16       69.72     12.74 o 
   8   9   2        5.24        9.65     13.54 o 
   9   9   2       56.05       71.44     10.39 o 
  10   9   2      122.46      129.16     16.81 o 
  11   9   2      114.45      167.22     28.79 o 
  12   9   2        6.24        9.60     26.77 o 
  13   9   2       59.35       69.94     29.77 o 
 -15  10   2       31.05       27.20     16.38 o 
 -14  10   2        1.85        3.76     14.68 o 
 -13  10   2       39.34       34.52     14.66 o 
 -12  10   2      519.89      548.05     19.22 o 
 -11  10   2       90.86       79.26      9.55 o 
 -10  10   2       84.13       78.40     11.49 o 
  -9  10   2        0.09       -0.27      8.67 o 
  -8  10   2      143.67      114.02      6.94 o 
  -7  10   2        7.86        9.01      6.11 o 
  -6  10   2      104.30      121.40      6.87 o 
  -5  10   2        3.44        4.51      5.62 o 
  -4  10   2      214.11      214.71      4.83 o 
  -3  10   2      226.25      229.92      5.45 o 
  -2  10   2      501.75      420.62     52.25 o 
  -1  10   2      255.78      247.56     11.48 o 
   0  10   2      201.92      191.09      6.70 o 
   1  10   2      173.29      179.13      6.18 o 
   2  10   2        0.04        0.71      5.89 o 
   3  10   2       52.85       64.56     10.11 o 
   4  10   2      444.81      428.43     14.37 o 
   5  10   2      327.50      346.09     22.32 o 
   6  10   2       99.25       75.24     12.64 o 
   7  10   2       34.57       26.26     13.24 o 
   8  10   2        0.43        6.61     13.96 o 
   9  10   2        1.06        1.21     15.17 o 
  10  10   2       14.78       15.11     16.31 o 
  11  10   2        2.32       12.79     17.12 o 
  12  10   2       35.95       51.97     30.22 o 
 -15  11   2       31.14       27.88     22.05 o 
 -14  11   2       69.07       31.03     20.78 o 
 -13  11   2        0.04        6.32     14.07 o 
 -12  11   2      150.34      169.75     15.03 o 
 -11  11   2       36.33       42.58      9.64 o 
 -10  11   2        0.00        5.18      9.41 o 
  -9  11   2      496.52      514.36     19.85 o 
  -8  11   2        2.88        7.74      6.48 o 
  -7  11   2       26.35       32.41      6.53 o 
  -6  11   2      219.87      202.14      7.39 o 
  -5  11   2       15.98       13.75      3.85 o 
  -4  11   2       68.04       69.03      3.83 o 
  -3  11   2      426.36      372.73     14.34 o 
  -2  11   2      651.55      640.52     23.97 o 
  -1  11   2       11.06       12.73     14.44 o 
   0  11   2       27.59       26.60     15.69 o 
   1  11   2       62.57       49.07     16.45 o 
   2  11   2      947.55     1036.81     16.63 o 
   3  11   2       12.98       16.68      9.42 o 
   4  11   2      117.20      116.75     16.50 o 
   5  11   2       28.07       14.32     11.41 o 
   6  11   2       12.44        6.84     17.98 o 
   7  11   2       23.59       37.58     13.92 o 
   8  11   2        3.56        6.89     14.29 o 
   9  11   2      160.80      176.02     24.79 o 
  10  11   2      174.70      185.41     19.60 o 
  11  11   2      179.86      200.58     21.32 o 
  12  11   2       99.11       83.62     28.75 o 
 -14  12   2       49.65       50.24     22.31 o 
 -13  12   2        2.84       10.60     21.92 o 
 -12  12   2       33.31       58.59     21.79 o 
 -11  12   2       30.29       34.42     12.65 o 
 -10  12   2       48.73       44.80     13.79 o 
  -9  12   2       50.19       61.65      9.16 o 
  -8  12   2      379.65      379.66     10.68 o 
  -7  12   2       20.18       20.39      6.35 o 
  -6  12   2       39.40       38.41      5.35 o 
  -5  12   2      228.31      214.56      8.90 o 
  -4  12   2      821.27      778.37     18.93 o 
  -3  12   2        3.53       -3.38     15.98 o 
  -2  12   2      154.54      158.09     18.48 o 
  -1  12   2      267.50      228.27     20.61 o 
   0  12   2      161.74      137.57     19.16 o 
   1  12   2        7.05        8.28     17.58 o 
   2  12   2      848.98      785.83     18.97 o 
   3  12   2        7.01        5.25      9.66 o 
   4  12   2       42.67       36.41     11.04 o 
   5  12   2      100.59      100.44     12.95 o 
   6  12   2       69.93       54.29     14.06 o 
   7  12   2       19.09       22.66     14.07 o 
   8  12   2       37.60       45.32     15.24 o 
   9  12   2       20.06       14.33     16.14 o 
  11  12   2       11.73       37.10     27.66 o 
 -14  13   2       40.78       33.17     22.31 o 
 -13  13   2        0.79        1.06     23.42 o 
 -12  13   2      329.43      340.51     28.97 o 
 -11  13   2       23.84       34.23     21.66 o 
 -10  13   2       27.17       33.63     14.17 o 
  -9  13   2        1.50        4.45     13.44 o 
  -8  13   2       73.78       74.13      9.93 o 
  -7  13   2        0.05       -4.38      9.51 o 
  -6  13   2       86.24       91.56     12.69 o 
  -5  13   2        1.61        4.44     11.21 o 
  -4  13   2      363.54      388.34     16.51 o 
  -3  13   2       18.06       20.79     17.66 o 
  -2  13   2      282.70      281.21     22.60 o 
  -1  13   2       52.04       53.18     19.09 o 
   0  13   2       31.16       21.04     18.83 o 
   1  13   2        9.78        8.60     18.91 o 
   2  13   2       14.11       -2.46     21.17 o 
   3  13   2       85.55       77.03     23.07 o 
   4  13   2       27.17       27.62     23.70 o 
   5  13   2        3.15        2.00     22.30 o 
   6  13   2       49.22       84.21     25.68 o 
   7  13   2       34.37       35.60     24.77 o 
   8  13   2       43.58       64.75     26.32 o 
   9  13   2        1.19       -4.18     28.14 o 
  10  13   2       63.20       69.20     30.35 o 
 -13  14   2        4.90       11.83     23.16 o 
 -12  14   2       20.48       36.26     24.23 o 
 -11  14   2        0.35       13.86     14.75 o 
 -10  14   2       81.63      111.83     26.53 o 
  -9  14   2       26.20       28.24     17.73 o 
  -8  14   2        2.39        9.97     10.42 o 
  -7  14   2       35.88       31.69     10.69 o 
  -6  14   2      275.49      272.56     15.54 o 
  -5  14   2      306.11      295.03     16.11 o 
  -4  14   2       47.67       37.33     18.77 o 
  -3  14   2        0.05       -1.65     19.40 o 
  -2  14   2      107.24       90.11     21.40 o 
  -1  14   2      182.57      180.69     23.77 o 
   0  14   2      676.99      617.50     30.88 o 
   1  14   2      703.85      619.61     32.02 o 
   2  14   2       24.90       36.89     22.23 o 
   3  14   2       29.22       26.76     24.04 o 
   4  14   2      231.09      226.76     28.45 o 
   5  14   2       76.21       91.13     25.37 o 
   6  14   2        7.00       24.18     26.13 o 
   7  14   2       12.88        8.69     26.64 o 
   8  14   2      213.89      202.98     32.16 o 
 -12  15   2        6.59        4.80     23.52 o 
 -11  15   2       16.52        8.51     15.07 o 
 -10  15   2       44.89       47.89     16.55 o 
  -9  15   2       10.03        8.55     15.40 o 
  -8  15   2       55.47       58.74     15.31 o 
  -7  15   2       25.87       16.68     11.15 o 
  -6  15   2       19.03       16.13     13.95 o 
  -5  15   2        0.02       -4.01     18.44 o 
  -4  15   2        1.67        2.61     19.78 o 
  -3  15   2      156.55      184.32     23.77 o 
  -2  15   2       48.61       26.61     22.07 o 
  -1  15   2       21.76       29.41     22.17 o 
   0  15   2       14.76       17.50     23.57 o 
   1  15   2      153.60      175.36     27.08 o 
   2  15   2      419.01      440.27     31.42 o 
   3  15   2       74.25       59.20     25.10 o 
   4  15   2        3.20        3.59     25.08 o 
   5  15   2       80.69       80.91     27.36 o 
   6  15   2        6.06        5.90     28.00 o 
   7  15   2      215.63      224.86     32.98 o 
 -11  16   2       75.90       62.11     23.17 o 
 -10  16   2       31.55       36.33     15.82 o 
  -9  16   2       55.87       53.03     15.84 o 
  -8  16   2        7.58       16.13     15.24 o 
  -7  16   2       25.37       19.76     12.24 o 
  -6  16   2      177.55      151.52     24.13 o 
  -5  16   2        1.40       -3.82     20.40 o 
  -4  16   2      246.44      247.61     26.02 o 
  -3  16   2       49.99       25.77     22.72 o 
  -2  16   2      347.65      353.86     29.57 o 
  -1  16   2      149.05      147.40     26.33 o 
   0  16   2        5.67       -0.06     23.57 o 
   1  16   2       46.72       29.97     24.97 o 
   2  16   2       57.01       87.83     28.42 o 
   3  16   2        0.76        0.84     26.60 o 
   4  16   2        7.89        7.72     27.73 o 
   5  16   2        0.01       -8.76     29.06 o 
 -11  17   2       80.60       47.41     23.76 o 
 -10  17   2        1.04       17.32     23.62 o 
  -9  17   2        1.59        5.03     16.24 o 
  -8  17   2        5.57        9.33     22.38 o 
  -7  17   2       10.38        6.28     21.92 o 
  -6  17   2       29.09       18.47     22.82 o 
  -5  17   2      250.60      271.63     27.95 o 
  -4  17   2      400.03      439.48     31.69 o 
  -3  17   2       38.28       56.78     26.11 o 
  -2  17   2       60.70       44.03     25.97 o 
  -1  17   2       25.84       52.34     27.01 o 
   0  17   2       28.21       12.73     27.80 o 
   1  17   2       92.29       99.58     30.06 o 
   2  17   2       33.16       18.44     28.17 o 
   3  17   2      129.08      155.70     31.80 o 
  -9  18   2       35.78       23.27     23.54 o 
  -8  18   2        2.64       18.60     23.26 o 
  -7  18   2        0.67       -0.45     23.23 o 
  -6  18   2        3.58       -6.45     24.29 o 
  -5  18   2       23.64       27.91     25.37 o 
  -4  18   2        5.69        1.46     26.29 o 
  -3  18   2      616.04      644.06     37.70 o 
  -2  18   2      257.13      246.82     31.97 o 
  -1  18   2       22.63       32.11     27.96 o 
   0  18   2       72.16       97.56     29.78 o 
   1  18   2        3.41        6.96     28.93 o 
  -5  19   2        9.54      -12.54     27.86 o 
  -4  19   2        0.48       -6.66     28.54 o 
  -3  19   2       25.52       41.49     29.66 o 
  -2  19   2       73.40       58.18     30.00 o 
   2 -19   3        1.20        0.51     29.51 o 
   3 -19   3       24.87       23.45     29.19 o 
   4 -19   3        0.04       -3.07     28.15 o 
   5 -19   3       87.73       96.52     28.20 o 
  -1 -18   3       10.24       10.35     29.61 o 
   0 -18   3       25.07       20.13     28.38 o 
   1 -18   3        1.28       -3.87     27.28 o 
   2 -18   3       95.02      127.22     29.35 o 
   3 -18   3       98.45       68.52     27.68 o 
   4 -18   3      150.56      194.11     29.94 o 
   5 -18   3      133.10      141.60     18.82 o 
   6 -18   3      167.42      169.35     18.84 o 
   7 -18   3      829.61      704.42     36.51 o 
  -3 -17   3      103.03       94.41     30.94 o 
  -2 -17   3      119.08      142.33     30.37 o 
  -1 -17   3       19.82       13.79     27.42 o 
   0 -17   3      353.33      384.04     33.74 o 
   1 -17   3      287.11      292.37     30.84 o 
   2 -17   3        2.91       33.44     25.66 o 
   3 -17   3      127.40      127.52     27.20 o 
   4 -17   3        6.55        6.75     15.62 o 
   5 -17   3       64.67       84.58     16.77 o 
   6 -17   3        9.42       14.82     15.03 o 
   7 -17   3      413.95      429.62     35.45 o 
   8 -17   3       16.44       13.49     23.88 o 
   9 -17   3        8.34       12.90     24.79 o 
  -5 -16   3      376.08      410.62     37.04 o 
  -4 -16   3       62.58       69.34     28.05 o 
  -3 -16   3      128.45      165.86     28.82 o 
  -2 -16   3      252.16      277.93     30.37 o 
  -1 -16   3        5.03       -3.46     24.81 o 
   0 -16   3      157.86      185.77     28.12 o 
   1 -16   3        0.01       -0.04     23.46 o 
   2 -16   3        0.50       11.27     23.07 o 
   3 -16   3       57.12       38.46     14.65 o 
   4 -16   3      257.56      264.05     17.95 o 
   5 -16   3       76.56       76.64     15.31 o 
   6 -16   3      185.90      210.96     17.26 o 
   7 -16   3       70.49       67.05     11.98 o 
   8 -16   3       50.98       59.93     14.69 o 
   9 -16   3        2.25        6.65     22.43 o 
  10 -16   3        1.30        8.19     21.80 o 
  -7 -15   3      237.09      263.15     33.49 o 
  -6 -15   3       13.14       19.71     28.61 o 
  -5 -15   3       27.43       39.97     28.07 o 
  -4 -15   3       21.13       19.21     24.19 o 
  -3 -15   3        2.68       19.94     25.07 o 
  -2 -15   3       21.20       47.70     25.75 o 
  -1 -15   3        1.21       12.93     23.76 o 
   0 -15   3       75.05       55.79     22.87 o 
   1 -15   3       55.82       68.03     23.14 o 
   2 -15   3      613.58      551.83     26.83 o 
   3 -15   3      438.14      453.63     18.76 o 
   4 -15   3       10.35        5.76     13.71 o 
   5 -15   3      355.66      355.67     17.74 o 
   6 -15   3       15.88       18.61     13.46 o 
   7 -15   3       67.87       72.62     11.06 o 
   8 -15   3        0.62        3.02     12.75 o 
   9 -15   3       15.92       29.97     13.51 o 
  10 -15   3       63.13       84.74     23.36 o 
  11 -15   3       24.41       39.54     24.19 o 
  -9 -14   3        3.29        1.55     29.09 o 
  -8 -14   3       40.66       46.29     29.28 o 
  -7 -14   3       64.09       90.24     28.76 o 
  -6 -14   3       20.49        3.03     25.69 o 
  -5 -14   3      463.62      516.60     33.99 o 
  -4 -14   3      285.16      292.11     28.33 o 
  -3 -14   3      284.69      289.97     28.81 o 
  -2 -14   3      881.20      957.54     36.50 o 
  -1 -14   3      157.83      147.93     24.80 o 
   0 -14   3      186.84      173.92     24.13 o 
   1 -14   3       94.39       72.96     22.16 o 
   2 -14   3     1003.85      904.85     38.32 o 
   3 -14   3      269.59      235.49     15.29 o 
   4 -14   3       90.95       70.32     13.53 o 
   5 -14   3      535.64      509.30     18.33 o 
   6 -14   3       12.00       25.22     12.49 o 
   7 -14   3      530.65      562.82     15.22 o 
   8 -14   3      344.09      291.46     12.74 o 
   9 -14   3       20.32       23.96     12.72 o 
  10 -14   3        3.80        3.72     12.96 o 
  11 -14   3       34.67       25.73     21.88 o 
  12 -14   3       20.43       10.23     22.14 o 
 -10 -13   3      251.93      274.38     33.40 o 
  -9 -13   3      324.30      343.62     33.38 o 
  -8 -13   3       15.34       34.32     25.68 o 
  -7 -13   3      148.30      183.00     27.79 o 
  -6 -13   3      126.76      136.42     26.33 o 
  -5 -13   3       38.78       29.81     24.19 o 
  -4 -13   3        2.81        1.19     20.99 o 
  -3 -13   3       45.25       42.82     22.13 o 
  -2 -13   3       21.31       22.85     20.07 o 
  -1 -13   3        0.23        2.91     19.11 o 
   0 -13   3      477.72      438.37     26.45 o 
   1 -13   3       79.00       69.44     12.27 o 
   2 -13   3        1.48       -2.52     11.98 o 
   3 -13   3       52.27       58.04     12.65 o 
   4 -13   3      257.50      259.72     15.13 o 
   5 -13   3      233.58      226.93     20.91 o 
   6 -13   3      385.90      407.59     16.19 o 
   7 -13   3        5.48        4.48      8.88 o 
   8 -13   3        8.21        0.98      8.76 o 
   9 -13   3        6.07       19.29     11.90 o 
  10 -13   3       16.09       21.62     20.89 o 
  11 -13   3       20.19        0.92     20.42 o 
  12 -13   3       13.90       16.61     21.34 o 
  13 -13   3        3.57       -1.00     24.39 o 
 -11 -12   3      295.37      278.61     32.00 o 
 -10 -12   3       10.66       -0.66     26.30 o 
  -9 -12   3       10.50       11.83     25.01 o 
  -8 -12   3       52.11       86.53     24.87 o 
  -7 -12   3       25.02       25.60     13.56 o 
  -6 -12   3        0.11        3.63     12.28 o 
  -5 -12   3      147.51      126.36     12.33 o 
  -4 -12   3      421.05      373.85     13.58 o 
  -3 -12   3     2164.98     2063.44     52.18 o 
  -2 -12   3        1.33        1.66      4.98 o 
  -1 -12   3        3.75        3.35     19.31 o 
   0 -12   3       27.63       25.97     18.29 o 
   1 -12   3      336.65      352.46     14.68 o 
   2 -12   3      100.24       79.57     11.63 o 
   3 -12   3        5.19        5.19     10.77 o 
   4 -12   3      517.15      457.68     15.89 o 
   5 -12   3      762.90      762.08     18.57 o 
   6 -12   3      317.06      294.94     14.36 o 
   7 -12   3      163.55      177.26     10.39 o 
   8 -12   3       11.05       11.88      8.21 o 
   9 -12   3      203.76      197.61     14.25 o 
  10 -12   3      150.35      142.85     22.96 o 
  11 -12   3        4.50        4.43     20.16 o 
  12 -12   3        2.47        6.13     22.60 o 
  13 -12   3      107.71      131.93     24.49 o 
  14 -12   3       56.19       31.71     23.69 o 
 -11 -11   3       34.03       30.79     18.05 o 
 -10 -11   3       91.56       82.33     17.57 o 
  -9 -11   3       40.83       39.27     15.68 o 
  -8 -11   3      260.75      285.54     17.23 o 
  -7 -11   3        5.28       11.38     12.78 o 
  -6 -11   3      419.51      487.34     16.88 o 
  -5 -11   3       70.05       40.27     11.29 o 
  -4 -11   3      367.84      350.97     14.52 o 
  -3 -11   3        0.45       -0.43      8.45 o 
  -2 -11   3      146.19      142.09     10.44 o 
  -1 -11   3       34.42        9.11     15.94 o 
   0 -11   3       66.76       64.28     10.22 o 
   1 -11   3      396.41      363.71     19.68 o 
   2 -11   3       28.75       19.55      9.46 o 
   3 -11   3        0.38        0.78      9.34 o 
   4 -11   3        4.54        1.38      9.85 o 
   5 -11   3     1263.50     1325.58     21.37 o 
   6 -11   3      303.30      278.83      6.47 o 
   7 -11   3      152.09      181.43      7.14 o 
   8 -11   3      257.70      231.61      9.74 o 
   9 -11   3       33.25       42.55      8.48 o 
  10 -11   3       57.05       61.88     11.79 o 
  11 -11   3       88.47      130.69     13.90 o 
  12 -11   3       27.77       33.76     21.22 o 
  13 -11   3       88.48       90.02     23.86 o 
  14 -11   3       37.44       39.10     22.86 o 
 -12 -10   3      146.19      131.43     29.45 o 
 -11 -10   3       94.16       99.88     18.10 o 
 -10 -10   3      147.36      129.49     17.57 o 
  -9 -10   3       68.84       64.16     15.03 o 
  -8 -10   3      130.77      124.07     11.48 o 
  -7 -10   3       20.02       22.84      9.82 o 
  -6 -10   3      574.54      450.77     13.42 o 
  -5 -10   3      340.99      285.23     11.29 o 
  -4 -10   3      109.31       82.58      8.55 o 
  -3 -10   3      155.23      146.76      8.42 o 
  -2 -10   3       31.12       32.28      6.38 o 
  -1 -10   3      182.98      175.80      5.48 o 
   0 -10   3     1662.94     1666.60     21.57 o 
   1 -10   3      312.19      292.56     11.95 o 
   2 -10   3      506.76      517.06     14.18 o 
   3 -10   3        0.06        3.83      8.82 o 
   4 -10   3       94.67       94.90      9.89 o 
   5 -10   3      132.51      130.01      4.97 o 
   6 -10   3      331.54      339.43     10.56 o 
   7 -10   3      379.21      373.88     10.23 o 
   8 -10   3       35.92       37.78      6.10 o 
   9 -10   3       19.59       23.73      6.52 o 
  10 -10   3      448.64      528.16     21.28 o 
  11 -10   3      119.69      150.15     14.30 o 
  12 -10   3       75.19       92.66     14.33 o 
  13 -10   3      115.22      134.45     28.50 o 
  14 -10   3        0.01        0.43     15.66 o 
  15 -10   3      877.41     1031.81     39.41 o 
 -13  -9   3      132.76       83.29     29.71 o 
 -12  -9   3      401.84      419.49     33.79 o 
 -11  -9   3        1.23        3.39     16.26 o 
 -10  -9   3       31.28       44.38     15.26 o 
  -9  -9   3        2.11        5.71     10.69 o 
  -8  -9   3       43.67       43.93     10.20 o 
  -7  -9   3       55.45       41.79      9.60 o 
  -6  -9   3      850.68      775.91     15.20 o 
  -5  -9   3      782.28      732.99     15.71 o 
  -4  -9   3      334.04      322.74      7.83 o 
  -3  -9   3     1032.03      979.83     10.95 o 
  -2  -9   3      566.73      510.64     12.88 o 
  -1  -9   3      794.43      806.90     13.58 o 
   0  -9   3        0.42        1.27      5.88 o 
   1  -9   3      451.54      467.42     12.78 o 
   2  -9   3       64.46       70.94      8.76 o 
   3  -9   3       66.11       67.02      8.59 o 
   4  -9   3      330.06      275.08     20.31 o 
   5  -9   3     2529.76     2575.20     16.28 o 
   6  -9   3      382.43      379.41      7.75 o 
   7  -9   3       15.93       15.47      5.60 o 
   8  -9   3      239.43      237.16      7.28 o 
   9  -9   3       12.63        6.70      5.52 o 
  10  -9   3       38.89       39.28     11.15 o 
  11  -9   3       15.13        6.18     12.10 o 
  12  -9   3       21.09       24.51     13.86 o 
  13  -9   3      218.59      287.01     17.73 o 
  14  -9   3        0.83       -1.08     15.60 o 
  15  -9   3      107.06      119.53     19.02 o 
  16  -9   3        0.24       -2.59     27.34 o 
 -13  -8   3      179.55      184.29     32.00 o 
 -12  -8   3        2.00       -5.04     25.43 o 
 -11  -8   3       20.12       23.62     11.58 o 
 -10  -8   3       17.86        7.91     10.47 o 
  -9  -8   3      151.31      125.21     11.31 o 
  -8  -8   3      184.37      199.13     13.29 o 
  -7  -8   3       21.53       22.47      8.93 o 
  -6  -8   3        0.54       -0.18      5.11 o 
  -5  -8   3       72.77       79.99      5.69 o 
  -4  -8   3       69.51       61.51      5.22 o 
  -3  -8   3     2216.12     2143.52     33.91 o 
  -2  -8   3     1232.97     1238.06     12.75 o 
  -1  -8   3      259.07      244.34      4.87 o 
   0  -8   3      278.91      269.12      7.92 o 
   1  -8   3       16.82       20.80      5.50 o 
   2  -8   3       11.91        8.74      7.10 o 
   3  -8   3       85.63      111.09     13.53 o 
   4  -8   3      304.75      371.11      8.76 o 
   5  -8   3       30.47       50.00      4.81 o 
   6  -8   3      174.02      162.51      6.21 o 
   7  -8   3      181.48      159.86      5.43 o 
   8  -8   3      116.67      154.87      8.04 o 
   9  -8   3       66.40       38.68      4.66 o 
  10  -8   3       98.29       89.35      7.10 o 
  11  -8   3        7.06       15.33     11.77 o 
  12  -8   3       89.33       77.79     14.06 o 
  13  -8   3        1.60        4.87     14.49 o 
  14  -8   3        3.59        7.81     15.59 o 
  15  -8   3      534.98      615.44     23.99 o 
  16  -8   3       69.30       79.62     19.12 o 
 -13  -7   3      155.72      146.86     30.12 o 
 -12  -7   3      437.36      407.04     31.39 o 
 -11  -7   3      114.11      139.96     11.97 o 
 -10  -7   3       27.59       25.26      9.90 o 
  -9  -7   3      132.89       99.39     10.23 o 
  -8  -7   3       39.42       31.98      5.21 o 
  -7  -7   3      102.40       85.56      5.69 o 
  -6  -7   3      123.16      117.57      6.06 o 
  -5  -7   3      380.14      380.57      7.19 o 
  -4  -7   3       87.08      100.14      5.01 o 
  -3  -7   3       37.90       27.42      4.20 o 
  -2  -7   3      105.32       93.59      4.46 o 
  -1  -7   3       76.17       88.28      3.75 o 
   0  -7   3     2055.50     1990.58     19.45 o 
   1  -7   3        1.19        3.83      4.41 o 
   2  -7   3     1572.18     1601.05     33.68 o 
   3  -7   3     1980.59     2013.54     43.56 o 
   4  -7   3        0.30        4.72      4.25 o 
   5  -7   3      286.22      337.58      6.48 o 
   6  -7   3      109.91      125.90      4.65 o 
   7  -7   3      149.59      155.85      5.28 o 
   8  -7   3        0.00        0.04      3.76 o 
   9  -7   3      208.31      191.32     13.86 o 
  10  -7   3     2937.82     2852.80     31.33 o 
  11  -7   3        4.50       -2.26     11.69 o 
  12  -7   3      141.11      141.76     14.38 o 
  13  -7   3        4.35        8.19     13.93 o 
  14  -7   3       54.07       62.39     15.99 o 
  15  -7   3      366.98      419.81     21.32 o 
  16  -7   3        2.35       -1.12     16.73 o 
 -14  -6   3        5.34        6.48     28.44 o 
 -13  -6   3       21.77       36.11     25.37 o 
 -12  -6   3       12.04       11.90     13.13 o 
 -11  -6   3       81.30       86.91     10.60 o 
 -10  -6   3      196.64      169.91     11.31 o 
  -9  -6   3      828.02      766.56     15.13 o 
  -8  -6   3      326.81      280.55      8.43 o 
  -7  -6   3      152.42      119.21      4.13 o 
  -6  -6   3      178.87      179.39      5.43 o 
  -5  -6   3       13.36       11.15      3.89 o 
  -4  -6   3       25.96       46.45      4.09 o 
  -3  -6   3      470.10      586.98      7.27 o 
  -2  -6   3      372.00      355.91      8.19 o 
  -1  -6   3     4185.90     4261.90     18.46 o 
   0  -6   3       15.19       20.80      4.04 o 
   1  -6   3     1543.54     1735.57     29.65 o 
   2  -6   3      169.41      205.45      9.29 o 
   3  -6   3     2549.86     2631.36     18.04 o 
   4  -6   3     3406.76     3395.94     23.53 o 
   5  -6   3     9815.10    10032.29     52.18 o 
   6  -6   3      278.86      293.94      6.05 o 
   7  -6   3      225.60      210.82      5.88 o 
   8  -6   3       43.35       40.63      2.61 o 
   9  -6   3      282.71      229.77     26.96 o 
  10  -6   3      405.48      455.73     16.30 o 
  11  -6   3        3.82        2.53     11.72 o 
  12  -6   3       54.44       67.47     13.03 o 
  13  -6   3        4.38        3.53     13.56 o 
  14  -6   3       97.53       78.20     16.20 o 
  15  -6   3      150.51      148.56     17.96 o 
  16  -6   3       19.83       17.65     16.91 o 
 -14  -5   3       19.64       14.79     29.11 o 
 -13  -5   3       27.18       43.62     26.01 o 
 -12  -5   3       19.66       23.91     12.46 o 
 -11  -5   3      211.04      219.61     11.24 o 
 -10  -5   3      334.86      352.45     13.73 o 
  -9  -5   3      463.38      403.39     14.89 o 
  -8  -5   3      517.78      449.67     11.96 o 
  -7  -5   3       49.26       49.18      3.25 o 
  -6  -5   3      150.38      132.40      3.68 o 
  -5  -5   3      938.87      964.59     11.39 o 
  -4  -5   3        0.03       14.40      3.24 o 
  -3  -5   3     1327.52     1439.13     15.49 o 
  -2  -5   3     1224.88     1248.02     12.37 o 
  -1  -5   3     1368.53     1518.79     19.29 o 
   0  -5   3       38.10       27.08      3.79 o 
   1  -5   3       24.74       29.86      3.69 o 
   2  -5   3      160.60      129.39      3.20 o 
   3  -5   3      775.68      841.27     10.29 o 
   4  -5   3     1106.99     1188.51      7.74 o 
   5  -5   3       11.03       19.05      3.36 o 
   6  -5   3      387.10      402.09      6.23 o 
   7  -5   3     1848.06     1769.86     41.15 o 
   8  -5   3       28.90       16.05      2.21 o 
   9  -5   3        4.66       10.56      9.49 o 
  10  -5   3       69.58       79.86     11.54 o 
  11  -5   3      191.93      180.82     14.42 o 
  12  -5   3       58.72       63.29     12.93 o 
  13  -5   3        0.02       -8.94     13.16 o 
  14  -5   3       11.68       19.89     13.96 o 
  15  -5   3        4.42        6.62     16.13 o 
  16  -5   3       27.41       29.42     16.22 o 
 -14  -4   3      183.63      188.29     30.99 o 
 -13  -4   3        0.27       13.23     26.07 o 
 -12  -4   3        2.48        5.61     11.83 o 
 -11  -4   3       82.11       76.75      9.40 o 
 -10  -4   3      182.42      141.69      9.44 o 
  -9  -4   3      120.84      120.70      5.23 o 
  -8  -4   3      452.61      408.96     19.23 o 
  -7  -4   3      173.80      160.11      6.25 o 
  -6  -4   3     1262.38     1198.50     16.18 o 
  -5  -4   3       28.45       32.24      2.33 o 
  -4  -4   3     2532.69     2718.57     25.13 o 
  -3  -4   3     3197.30     3422.15     15.75 o 
  -2  -4   3     1024.89     1106.60     18.24 o 
  -1  -4   3      821.36      866.24     11.24 o 
   0  -4   3       11.55       22.48      4.09 o 
   1  -4   3     1056.48     1188.80     12.71 o 
   2  -4   3      637.57      635.33      5.95 o 
   3  -4   3      194.29      224.21      3.40 o 
   4  -4   3      113.17      114.12      3.53 o 
   5  -4   3     2241.99     2389.80     17.67 o 
   6  -4   3       42.25       34.32      2.46 o 
   7  -4   3     1807.41     1732.47     33.33 o 
   8  -4   3        0.39        3.17      8.51 o 
   9  -4   3      873.99      867.95     17.90 o 
  10  -4   3      849.92      783.16     18.34 o 
  11  -4   3       81.16       83.83     12.06 o 
  12  -4   3       53.57       61.54     12.37 o 
  13  -4   3        9.27        7.96     13.19 o 
  14  -4   3       37.30       37.66     15.38 o 
  15  -4   3      332.41      329.95     19.45 o 
  16  -4   3       79.09       81.13     30.44 o 
 -15  -3   3        2.17        7.02     29.72 o 
 -14  -3   3        0.23       11.10     26.28 o 
 -13  -3   3       10.91       10.68     24.67 o 
 -12  -3   3      221.92      244.51     14.57 o 
 -11  -3   3        4.30       14.72      7.87 o 
 -10  -3   3       28.21       29.71      5.03 o 
  -9  -3   3      365.12      326.93      7.88 o 
  -8  -3   3       57.53       53.36      4.31 o 
  -7  -3   3      411.11      394.79      6.08 o 
  -6  -3   3        3.11        4.70      2.88 o 
  -5  -3   3       45.39       50.47      2.74 o 
  -4  -3   3     2236.39     2276.31     57.16 o 
  -3  -3   3     3670.68     3596.12     24.72 o 
  -2  -3   3      893.70      826.48     11.46 o 
  -1  -3   3      856.00      766.35     13.62 o 
   0  -3   3      170.08      185.86      5.13 o 
   1  -3   3    14796.94    14796.76    177.22 o 
   2  -3   3        2.01        2.67      3.14 o 
   3  -3   3       73.62       99.99      2.52 o 
   4  -3   3     1103.00     1084.24      7.39 o 
   5  -3   3     1535.93     1519.47     13.35 o 
   6  -3   3      793.02      964.08      8.77 o 
   7  -3   3     1323.09     1399.60     25.25 o 
   8  -3   3        4.05       10.55      2.64 o 
   9  -3   3      354.06      353.08     26.73 o 
  10  -3   3       86.46       69.57     11.31 o 
  11  -3   3        0.06        1.71     11.36 o 
  12  -3   3      203.45      213.36     14.78 o 
  13  -3   3        6.38       -1.29     13.04 o 
  14  -3   3       33.63       22.39     14.35 o 
  15  -3   3      110.11      142.53     16.47 o 
  16  -3   3       20.48       38.71     29.90 o 
 -15  -2   3        1.89       -6.18     28.82 o 
 -14  -2   3       59.43       43.37     26.66 o 
 -13  -2   3        1.52        5.99     24.62 o 
 -12  -2   3      126.45      140.24     12.59 o 
 -11  -2   3       52.93       51.69      5.60 o 
 -10  -2   3        0.22        4.15      4.95 o 
  -9  -2   3        8.85       13.08      4.56 o 
  -8  -2   3      265.56      237.97      5.70 o 
  -7  -2   3       27.73       46.57      3.50 o 
  -6  -2   3      315.01      280.50      5.14 o 
  -5  -2   3     8783.52     9527.75    274.09 o 
  -4  -2   3     3481.00     4136.32     32.31 o 
  -3  -2   3     4942.84     5232.03     34.37 o 
  -2  -2   3     2571.49     2666.49     23.17 o 
  -1  -2   3     7388.75     7413.46     83.31 o 
   0  -2   3     1498.00     1484.66     12.89 o 
   1  -2   3    28151.00    29194.21    328.16 o 
   2  -2   3     3640.73     3566.44     12.70 o 
   3  -2   3      132.70      163.78      2.76 o 
   4  -2   3        3.88       13.07      3.04 o 
   5  -2   3      705.74      778.02      7.08 o 
   6  -2   3      833.00      875.40      8.83 o 
   7  -2   3       22.04       23.46      4.08 o 
   8  -2   3       60.46       72.56      6.14 o 
   9  -2   3       23.28       17.80      9.18 o 
  10  -2   3       16.87       21.90     10.64 o 
  11  -2   3      129.51      131.27     12.51 o 
  12  -2   3       21.17       32.65     12.21 o 
  13  -2   3      100.29       85.84     14.30 o 
  14  -2   3      219.49      219.05     22.42 o 
  15  -2   3       28.35       52.45     15.40 o 
 -15  -1   3        1.04       -2.25     26.81 o 
 -14  -1   3      113.65      115.08     27.78 o 
 -13  -1   3       46.58       57.58     24.66 o 
 -12  -1   3       27.07       24.42     10.36 o 
 -11  -1   3       33.65       39.53      5.21 o 
 -10  -1   3       28.97       24.35      4.93 o 
  -9  -1   3     2120.03     2184.56     22.20 o 
  -8  -1   3     1345.86     1391.74     18.33 o 
  -7  -1   3      321.55      308.40      5.56 o 
  -6  -1   3     2667.74     2779.76     37.75 o 
  -5  -1   3       47.95       56.91      4.21 o 
  -4  -1   3      338.25      333.93      6.48 o 
  -3  -1   3     7472.98     7627.81    152.00 o 
  -2  -1   3    11473.32    11407.73    174.90 o 
   2  -1   3      947.31     1026.03     11.79 o 
   3  -1   3      186.88      179.47      7.04 o 
   4  -1   3        3.87       11.43      3.96 o 
   5  -1   3     4090.10     4237.33     14.50 o 
   6  -1   3     3491.67     3649.87     13.17 o 
   7  -1   3     1349.57     1286.11     17.62 o 
   8  -1   3       22.62       22.88      4.70 o 
   9  -1   3       46.24       59.08     10.06 o 
  10  -1   3      972.39      917.48     18.97 o 
  11  -1   3      100.08       97.21     12.10 o 
  12  -1   3      537.06      518.26     33.01 o 
  13  -1   3      226.27      196.48     15.15 o 
  14  -1   3        6.37        4.27     13.82 o 
  15  -1   3       33.07       47.25     28.94 o 
 -15   0   3        8.54       17.54     27.88 o 
 -14   0   3      119.57      129.49     28.10 o 
 -13   0   3      251.25      226.12     27.26 o 
 -12   0   3      361.13      333.11      9.79 o 
 -11   0   3        6.68        7.28      6.32 o 
 -10   0   3       27.51       20.66      4.27 o 
  -9   0   3     1508.07     1456.82      9.08 o 
  -8   0   3      447.88      541.48      9.57 o 
  -7   0   3      289.41      262.08      4.46 o 
  -6   0   3      591.06      576.58      6.08 o 
  -5   0   3     1709.88     1862.97     15.88 o 
  -4   0   3     1829.25     1749.45      8.98 o 
  -3   0   3     2204.81     2429.91      8.78 o 
  -2   0   3     2321.38     2349.70     20.24 o 
   2   0   3     2697.91     2781.05     33.72 o 
   3   0   3     1755.36     1794.24     14.90 o 
   4   0   3       80.31       92.14      3.90 o 
   5   0   3     6908.19     7310.68     25.25 o 
   6   0   3      135.78      132.54      4.70 o 
   7   0   3      766.40      771.65      8.14 o 
   8   0   3      262.39      290.57      6.36 o 
   9   0   3      234.33      238.01      8.05 o 
  10   0   3      291.24      307.76      8.96 o 
  11   0   3      857.16      911.45     12.50 o 
  12   0   3       73.92       53.09     12.52 o 
  13   0   3      280.47      275.96     24.95 o 
  14   0   3       19.31       15.72     13.42 o 
  15   0   3      177.80      184.30     31.30 o 
 -15   1   3       28.01       50.85     29.26 o 
 -14   1   3      108.64      136.37     26.79 o 
 -13   1   3        5.40       -5.16     23.03 o 
 -12   1   3       17.23       19.52      7.03 o 
 -11   1   3      173.98      176.05     11.69 o 
 -10   1   3       69.54       69.75      7.39 o 
  -9   1   3     2589.26     2319.15     39.00 o 
  -8   1   3      119.78      113.23      3.35 o 
  -7   1   3     1803.68     1785.28     10.68 o 
  -6   1   3      104.10      152.83      4.13 o 
  -5   1   3     2552.83     2532.04     10.57 o 
  -4   1   3      244.21      207.28      5.84 o 
  -3   1   3     2581.93     2729.74     21.63 o 
  -2   1   3     5395.85     5646.36    121.48 o 
   2   1   3       39.36       20.92      5.31 o 
   3   1   3     2982.50     3144.08     17.81 o 
   4   1   3     2250.72     2356.43     10.47 o 
   5   1   3        6.73        8.02      2.83 o 
   6   1   3      971.92      920.93      8.73 o 
   7   1   3        5.92        9.32      2.97 o 
   8   1   3     1224.67     1180.06      8.47 o 
   9   1   3       15.79       21.24      3.83 o 
  10   1   3      394.54      380.24     10.32 o 
  11   1   3      273.94      285.40      9.76 o 
  12   1   3       79.27       86.72     13.83 o 
  13   1   3      110.01      104.35     13.71 o 
  14   1   3       62.71       63.66     28.12 o 
  15   1   3        6.31       14.26     28.45 o 
 -15   2   3      116.28      125.62     28.21 o 
 -14   2   3      123.10      135.11     27.49 o 
 -13   2   3      231.88      261.13     13.81 o 
 -12   2   3      260.94      275.61      9.36 o 
 -11   2   3      874.19      907.24     13.22 o 
 -10   2   3       36.05       44.47      6.34 o 
  -9   2   3      359.29      331.12     13.04 o 
  -8   2   3        5.01        6.21      4.14 o 
  -7   2   3     1440.33     1362.00     31.34 o 
  -6   2   3     1783.64     1740.22     12.65 o 
  -5   2   3     1338.81     1446.63     15.25 o 
  -4   2   3      193.23      197.38      3.44 o 
  -3   2   3    25693.39    27583.87    347.07 o 
  -2   2   3    10240.53    10131.46    101.62 o 
  -1   2   3     1069.13     1194.35     14.01 o 
   0   2   3      419.71      447.87     10.02 o 
   1   2   3      676.52      717.83      9.08 o 
   2   2   3     4665.12     4853.92     22.01 o 
   3   2   3     4468.67     4524.65     56.82 o 
   4   2   3     6752.96     7166.29     39.16 o 
   5   2   3      194.97      210.59      4.57 o 
   6   2   3      746.98      761.75      8.10 o 
   7   2   3      633.46      627.30      7.09 o 
   8   2   3       31.89       27.88      4.16 o 
   9   2   3      628.89      622.11     11.53 o 
  10   2   3      482.40      424.30     11.14 o 
  11   2   3        5.85        4.82      7.75 o 
  12   2   3        0.16        1.86     11.30 o 
  13   2   3        8.30       16.63     11.91 o 
  14   2   3       54.03       91.79     28.61 o 
  15   2   3       33.07       30.90     29.47 o 
 -16   3   3        0.00        2.46     28.11 o 
 -15   3   3       20.00       20.97     27.08 o 
 -14   3   3        3.86       -8.16     23.40 o 
 -13   3   3        9.51       17.93     11.17 o 
 -12   3   3        3.17        6.82      6.85 o 
 -11   3   3      165.49      147.71      8.28 o 
 -10   3   3        0.20        0.82      5.92 o 
  -9   3   3      798.82      777.27     16.42 o 
  -8   3   3      285.13      306.77      8.12 o 
  -7   3   3       63.71       79.69      5.07 o 
  -6   3   3      653.00      668.30     29.43 o 
  -5   3   3     2354.53     2569.12     16.65 o 
  -4   3   3     3138.21     3099.20     12.07 o 
  -3   3   3      826.95      886.56     13.70 o 
  -2   3   3     2390.58     2712.10    104.23 o 
  -1   3   3     2313.70     2320.20     20.69 o 
   0   3   3       33.19       37.24      5.25 o 
   1   3   3     8249.45     8766.71    114.55 o 
   2   3   3      378.07      301.57     14.10 o 
   3   3   3      573.73      526.46      7.61 o 
   4   3   3      347.59      400.96      6.47 o 
   5   3   3       13.05       11.74      3.98 o 
   6   3   3      377.17      365.68      6.16 o 
   7   3   3      423.62      413.73      7.53 o 
   8   3   3      407.07      417.28      8.16 o 
   9   3   3     1771.74     1682.44     16.18 o 
  10   3   3      317.08      290.95     10.59 o 
  11   3   3      539.32      536.76     12.95 o 
  12   3   3       41.61       48.04     12.10 o 
  13   3   3       26.16       18.25     26.00 o 
  14   3   3        2.87       16.77     27.33 o 
 -16   4   3       23.99       43.41     27.69 o 
 -15   4   3       19.93        8.44     27.67 o 
 -14   4   3     1281.48     1409.70     44.04 o 
 -13   4   3       79.57       73.62     12.04 o 
 -12   4   3      124.59      117.54      8.45 o 
 -11   4   3       60.13       63.56      9.79 o 
 -10   4   3       16.54       17.63      6.48 o 
  -9   4   3       28.49       27.04      6.26 o 
  -8   4   3      194.87      211.54      7.49 o 
  -7   4   3        3.77        4.59      5.95 o 
  -6   4   3     3493.36     3798.49     64.63 o 
  -5   4   3     4070.92     4112.51     25.78 o 
  -4   4   3     1050.64     1129.71     10.18 o 
  -3   4   3       25.33       22.92      3.97 o 
  -2   4   3     3505.64     3558.66     19.70 o 
  -1   4   3     1219.22     1441.96     23.62 o 
   0   4   3        1.02        2.27      3.92 o 
   1   4   3     1317.39     1282.32     21.88 o 
   2   4   3      145.56      168.31      5.95 o 
   3   4   3        0.19        3.36      4.13 o 
   4   4   3     2752.42     2903.42     23.72 o 
   5   4   3       19.12       20.63      5.19 o 
   6   4   3      646.00      682.89     10.57 o 
   7   4   3     1617.54     1610.79     18.42 o 
   8   4   3     2274.33     2142.55     22.35 o 
   9   4   3       11.49        6.90      7.90 o 
  10   4   3      152.94      137.23      9.56 o 
  11   4   3       29.49       25.47      8.82 o 
  12   4   3       36.41       44.75     11.97 o 
  13   4   3       31.50       26.69     25.99 o 
  14   4   3      517.31      575.42     38.50 o 
 -16   5   3       48.07       43.66     28.29 o 
 -15   5   3      203.11      249.36     31.12 o 
 -14   5   3        2.32       13.93     12.98 o 
 -13   5   3      330.11      366.15     16.44 o 
 -12   5   3       80.87       82.68      9.61 o 
 -11   5   3       30.20       26.04      7.44 o 
 -10   5   3       43.50       35.26      6.91 o 
  -9   5   3       47.32       44.95      7.00 o 
  -8   5   3      328.50      336.34      8.89 o 
  -7   5   3      529.87      525.99     18.51 o 
  -6   5   3     8405.97     8870.33     84.15 o 
  -5   5   3    10229.12    11126.69     56.27 o 
  -4   5   3      188.80      164.18      5.20 o 
  -3   5   3       27.00       40.50      4.63 o 
  -2   5   3     2060.07     1990.37     27.73 o 
  -1   5   3       85.31      138.07      5.94 o 
   0   5   3      364.67      370.70      6.31 o 
   1   5   3     1384.52     1421.59     11.17 o 
   2   5   3      158.12      229.25      6.56 o 
   3   5   3      276.21      321.73      6.61 o 
   4   5   3     1164.33     1264.94     24.80 o 
   5   5   3      524.78      558.64     10.02 o 
   6   5   3      511.57      529.65     14.20 o 
   7   5   3      112.78      132.27      8.93 o 
   8   5   3       14.50       21.27      7.93 o 
   9   5   3      184.06      165.58     10.55 o 
  10   5   3      186.45      169.54     10.25 o 
  11   5   3       43.28       49.32      9.41 o 
  12   5   3       66.65       59.90     26.18 o 
  13   5   3        0.80        2.10     27.29 o 
  14   5   3      101.14      112.41     31.12 o 
 -16   6   3        0.24      -10.03     28.34 o 
 -15   6   3       43.15       46.91     26.47 o 
 -14   6   3      109.12       95.91     14.43 o 
 -13   6   3       11.17       27.93     13.05 o 
 -12   6   3       11.11       16.29      7.83 o 
 -11   6   3       76.31       81.25      8.47 o 
 -10   6   3       16.97       22.68      7.42 o 
  -9   6   3      178.75      203.59      8.80 o 
  -8   6   3      235.69      243.70      8.76 o 
  -7   6   3      410.87      387.56      6.85 o 
  -6   6   3      614.23      636.41     14.27 o 
  -5   6   3    17315.91    18351.59     90.59 o 
  -4   6   3    11453.77    11955.55     69.40 o 
  -3   6   3       40.65       42.02      4.96 o 
  -2   6   3      171.25      150.56      6.40 o 
  -1   6   3     2500.92     2545.91     17.23 o 
   0   6   3      826.00      811.34     10.93 o 
   1   6   3     2892.52     3221.11     49.41 o 
   2   6   3       23.68       27.28      5.22 o 
   3   6   3     2620.12     2675.58     19.83 o 
   4   6   3     4202.64     4089.20     29.31 o 
   5   6   3        2.44        5.16      9.08 o 
   6   6   3     1444.98     1447.72     21.14 o 
   7   6   3      683.65      648.60     17.22 o 
   8   6   3       15.59       28.15      8.29 o 
   9   6   3      597.26      550.49     13.40 o 
  10   6   3        2.16        7.11      8.90 o 
  11   6   3      462.00      480.76     13.91 o 
  12   6   3        2.99        4.89     23.91 o 
  13   6   3      200.61      201.12     30.91 o 
  14   6   3       37.15       68.71     30.76 o 
 -16   7   3      307.16      268.69     31.98 o 
 -15   7   3       79.74       81.51     27.26 o 
 -14   7   3      123.48      126.39     23.40 o 
 -13   7   3        5.84        1.23     12.47 o 
 -12   7   3        6.82        9.71     11.41 o 
 -11   7   3       54.55       74.94      8.60 o 
 -10   7   3       11.24        5.53      7.52 o 
  -9   7   3       13.99       16.60      7.11 o 
  -8   7   3      153.04      149.75      7.43 o 
  -7   7   3        8.04       19.28      5.53 o 
  -6   7   3     1574.71     1584.59     17.33 o 
  -5   7   3     6683.63     6439.90     34.99 o 
  -4   7   3     1363.18     1371.95     17.79 o 
  -3   7   3      208.75      179.63      6.80 o 
  -2   7   3     2302.19     2468.45     18.87 o 
  -1   7   3      829.27      982.68     11.66 o 
   0   7   3      180.05      191.93      7.23 o 
   1   7   3      304.37      310.98      7.01 o 
   2   7   3       31.13       24.36      5.40 o 
   3   7   3      271.99      231.85      7.75 o 
   4   7   3      525.49      489.15     15.08 o 
   5   7   3      203.39      167.27     11.65 o 
   6   7   3      524.91      529.22     15.95 o 
   7   7   3      462.75      432.08     15.77 o 
   8   7   3       55.45       47.43      9.20 o 
   9   7   3       52.94       44.77      9.67 o 
  10   7   3      311.07      295.58     12.27 o 
  11   7   3       45.22       58.86     14.94 o 
  12   7   3        0.82        4.46     24.48 o 
  13   7   3      100.28       80.23     27.72 o 
 -16   8   3      235.97      220.29     32.99 o 
 -15   8   3      290.29      345.79     29.71 o 
 -14   8   3       55.98       83.53     15.39 o 
 -13   8   3        6.75       -3.68     13.37 o 
 -12   8   3       12.65       24.84     11.95 o 
 -11   8   3       26.16       27.49      8.55 o 
 -10   8   3      132.51      112.16      8.98 o 
  -9   8   3       13.86       22.77      7.61 o 
  -8   8   3      604.84      658.35      9.12 o 
  -7   8   3      179.69      154.63      6.57 o 
  -6   8   3      269.13      294.70      8.92 o 
  -5   8   3      504.09      500.44     11.65 o 
  -4   8   3       16.85       23.02      5.83 o 
  -3   8   3      461.00      502.92      8.71 o 
  -2   8   3     1881.04     1873.60     15.71 o 
  -1   8   3      914.44      930.21     11.59 o 
   0   8   3      276.25      242.80      8.19 o 
   1   8   3      404.07      448.32     10.74 o 
   2   8   3       28.80       22.11      5.95 o 
   3   8   3       94.21       86.36      6.97 o 
   4   8   3     4183.95     4213.65     64.33 o 
   5   8   3      515.51      490.69     15.59 o 
   6   8   3       23.51       22.49     11.50 o 
   7   8   3       31.81       23.36     11.73 o 
   8   8   3      462.89      439.34     17.48 o 
   9   8   3      157.96      163.14     10.95 o 
  10   8   3       11.42       17.35      9.77 o 
  11   8   3       78.85       82.36     16.47 o 
  12   8   3      228.41      225.46     30.35 o 
  13   8   3       63.40       98.88     28.90 o 
 -16   9   3      104.55      126.37     30.78 o 
 -15   9   3      117.45      180.78     26.31 o 
 -14   9   3       29.94       27.91     14.97 o 
 -13   9   3        2.09        7.95     13.43 o 
 -12   9   3       52.48       74.46     13.27 o 
 -11   9   3       12.79        8.52      8.75 o 
 -10   9   3      158.10      157.45      9.61 o 
  -9   9   3       52.46       58.02      5.06 o 
  -8   9   3      660.37      698.66     10.28 o 
  -7   9   3      383.46      364.35      8.57 o 
  -6   9   3      178.37      148.26      8.94 o 
  -5   9   3      198.94      169.10     10.19 o 
  -4   9   3        0.62        0.47      8.44 o 
  -3   9   3      161.63      198.48      6.66 o 
  -2   9   3       80.05       68.31      5.78 o 
  -1   9   3     1114.86     1186.33     17.28 o 
   0   9   3       10.56        5.13      5.82 o 
   1   9   3       21.68       22.49      5.24 o 
   2   9   3       60.80       65.36      6.62 o 
   3   9   3     1982.15     1986.75     36.33 o 
   4   9   3     1015.06     1060.59     18.98 o 
   5   9   3      176.18      155.69     16.29 o 
   6   9   3      125.44      141.41     13.29 o 
   7   9   3        5.78       16.12     12.31 o 
   8   9   3       52.78       58.70     13.82 o 
   9   9   3      404.25      380.67     15.29 o 
  10   9   3      151.99      161.00     17.94 o 
  11   9   3        2.85       14.16     16.88 o 
  12   9   3      623.84      677.62     38.83 o 
 -15  10   3      206.08      200.49     18.71 o 
 -14  10   3      219.48      199.35     16.88 o 
 -13  10   3       61.85       69.78     14.87 o 
 -12  10   3       14.51       17.94     12.32 o 
 -11  10   3      114.42      124.78     10.18 o 
 -10  10   3      164.26      156.32     10.04 o 
  -9  10   3       89.55       76.34      9.40 o 
  -8  10   3       86.97       77.31      6.86 o 
  -7  10   3        6.70        9.51      6.42 o 
  -6  10   3      604.63      630.23     10.25 o 
  -5  10   3      496.71      484.09     13.99 o 
  -4  10   3     1067.29     1070.23     12.21 o 
  -3  10   3     1252.31     1311.25     12.21 o 
  -2  10   3     1084.80     1000.74     13.84 o 
  -1  10   3       17.97       18.02      5.35 o 
   0  10   3      259.60      255.10      8.53 o 
   1  10   3      223.44      232.07      7.18 o 
   2  10   3      553.63      566.27     10.32 o 
   3  10   3        0.00        3.34      9.71 o 
   4  10   3       15.25       10.02     10.44 o 
   5  10   3      475.40      459.64     15.84 o 
   6  10   3     1211.51     1154.20     22.86 o 
   7  10   3       45.79       41.97     13.21 o 
   8  10   3       28.21       14.46     13.81 o 
   9  10   3       87.01      109.38     11.80 o 
  10  10   3       73.47       96.28     17.24 o 
  11  10   3       93.84      106.13     18.62 o 
  12  10   3       42.11       47.64     27.73 o 
 -15  11   3       21.60        2.50     22.83 o 
 -14  11   3        2.31       -3.11     21.31 o 
 -13  11   3       64.30       67.48     15.11 o 
 -12  11   3       20.35       16.55     12.51 o 
 -11  11   3        2.49        0.07      9.38 o 
 -10  11   3      298.98      354.05     14.33 o 
  -9  11   3        6.20        7.79      9.04 o 
  -8  11   3      150.09      146.94      8.01 o 
  -7  11   3       45.78       46.96      6.78 o 
  -6  11   3       69.60       62.09      6.68 o 
  -5  11   3        4.56        3.05      4.61 o 
  -4  11   3      339.50      284.20      7.44 o 
  -3  11   3      327.06      357.68     11.09 o 
  -2  11   3       12.31        5.59      4.01 o 
  -1  11   3       64.23       53.88      5.36 o 
   0  11   3      881.07      819.25     12.27 o 
   1  11   3       64.98       71.36      7.89 o 
   2  11   3       20.13       24.25      9.46 o 
   3  11   3       67.46       56.34     13.95 o 
   4  11   3        0.92       -4.86     10.63 o 
   5  11   3       25.24       38.84     11.96 o 
   6  11   3       14.77       22.20     12.63 o 
   7  11   3      150.02      150.60     15.48 o 
   8  11   3        2.08       -4.39     14.80 o 
   9  11   3       22.45       30.74     16.24 o 
  10  11   3       50.94       59.06     17.55 o 
  11  11   3        3.27       15.63     18.73 o 
  12  11   3       68.54       51.36     29.26 o 
 -14  12   3       14.19        8.70     22.70 o 
 -13  12   3        5.66        7.19     20.71 o 
 -12  12   3        2.90        1.12     19.77 o 
 -11  12   3       12.54       13.26     12.81 o 
 -10  12   3        2.91       -3.79     13.62 o 
  -9  12   3       38.19       36.92      9.52 o 
  -8  12   3       27.70       36.09      7.16 o 
  -7  12   3      700.83      747.57     13.61 o 
  -6  12   3       24.38       27.62      6.09 o 
  -5  12   3     1501.17     1518.88     13.54 o 
  -4  12   3       79.58       77.33      6.73 o 
  -3  12   3      878.09      842.37     27.63 o 
  -2  12   3      102.21       87.34     17.80 o 
  -1  12   3        6.86        8.98     16.93 o 
   0  12   3      249.99      230.56     22.16 o 
   1  12   3       68.59       57.22     20.40 o 
   2  12   3      159.94      148.71     10.47 o 
   3  12   3      153.00      146.53     11.69 o 
   4  12   3       17.54       22.56     11.08 o 
   5  12   3        0.14        0.42     12.04 o 
   6  12   3      261.02      314.77     16.95 o 
   7  12   3      162.85      156.32     16.36 o 
   8  12   3        1.95       11.54     15.35 o 
   9  12   3       25.57       33.03     16.53 o 
  10  12   3       11.46        2.39     26.78 o 
  11  12   3       14.09        8.18     27.70 o 
 -14  13   3       27.36       32.59     24.11 o 
 -13  13   3        1.22        1.10     20.88 o 
 -12  13   3       58.42       78.36     21.67 o 
 -11  13   3       59.01       50.37     21.34 o 
 -10  13   3        3.30        2.37     14.18 o 
  -9  13   3        9.77       18.07     14.05 o 
  -8  13   3      183.69      195.42     12.20 o 
  -7  13   3        0.11        7.09      9.63 o 
  -6  13   3        4.04        4.89     11.65 o 
  -5  13   3      114.28      145.32     13.83 o 
  -4  13   3      163.40      139.07     19.69 o 
  -3  13   3      311.26      325.74     22.56 o 
  -2  13   3     1344.72     1291.42     35.55 o 
  -1  13   3      190.40      193.45     21.16 o 
   0  13   3      175.42      161.52     22.80 o 
   1  13   3       69.33       62.17     21.86 o 
   2  13   3        6.24       -0.61     20.01 o 
   3  13   3       67.20       58.67     22.80 o 
   4  13   3      526.71      487.28     30.93 o 
   5  13   3      223.23      217.66     26.28 o 
   6  13   3       93.74       91.72     25.12 o 
   7  13   3        2.25        6.09     24.32 o 
   8  13   3      120.42      140.60     28.94 o 
   9  13   3       15.67       26.29     28.78 o 
  10  13   3        5.38        2.68     27.93 o 
 -13  14   3       48.86       80.58     24.20 o 
 -12  14   3      135.22      146.13     25.08 o 
 -11  14   3       22.64       26.17     15.83 o 
 -10  14   3      119.95      133.76     23.34 o 
  -9  14   3       39.87       39.12     15.15 o 
  -8  14   3       44.79       65.98     10.91 o 
  -7  14   3      395.25      444.24     16.52 o 
  -6  14   3       48.31       67.01     13.71 o 
  -5  14   3      580.20      580.06     26.47 o 
  -4  14   3      141.75      169.01     21.66 o 
  -3  14   3        9.82       17.78     19.20 o 
  -2  14   3       21.81       14.20     20.40 o 
  -1  14   3        1.54        7.39     20.41 o 
   0  14   3      323.57      315.71     27.24 o 
   1  14   3      172.83      201.15     25.94 o 
   2  14   3       85.48       68.83     23.33 o 
   3  14   3      162.04      161.41     27.00 o 
   4  14   3       10.09        9.73     25.27 o 
   5  14   3       34.77       34.30     24.38 o 
   6  14   3      102.77      107.14     26.94 o 
   7  14   3       12.97       16.07     27.16 o 
   8  14   3       86.54      128.27     30.71 o 
 -11  15   3       12.78        4.61     16.43 o 
 -10  15   3      162.77      197.11     30.09 o 
  -9  15   3       54.28       49.41     15.75 o 
  -8  15   3       60.30       54.08     15.65 o 
  -7  15   3       19.45       20.78     11.65 o 
  -6  15   3       11.03        4.89     18.46 o 
  -5  15   3        6.50        6.73     19.84 o 
  -4  15   3       11.05       17.26     20.66 o 
  -3  15   3        0.07        2.31     20.04 o 
  -2  15   3        7.60        2.28     21.88 o 
  -1  15   3        0.02        1.91     21.91 o 
   0  15   3       33.48       35.70     23.51 o 
   1  15   3       48.89       62.86     25.80 o 
   2  15   3       57.68       32.46     24.43 o 
   3  15   3      190.52      206.32     28.66 o 
   4  15   3        4.43       31.69     26.23 o 
   5  15   3        0.53       10.83     26.14 o 
   6  15   3       76.08       71.88     28.76 o 
   7  15   3        6.87       -4.97     28.71 o 
 -11  16   3        5.82       20.44     22.39 o 
 -10  16   3       16.60       17.23     16.05 o 
  -9  16   3       52.83       70.76     16.52 o 
  -8  16   3       92.20       76.01     23.72 o 
  -7  16   3        0.54        1.91     14.03 o 
  -6  16   3       74.08       64.28     21.47 o 
  -5  16   3        6.31        4.37     21.67 o 
  -4  16   3       11.88        2.86     22.36 o 
  -3  16   3       12.60       10.43     22.72 o 
  -2  16   3       61.65       49.51     23.89 o 
  -1  16   3       24.52       13.12     23.76 o 
   0  16   3        2.12       10.02     24.42 o 
   1  16   3        3.76        9.87     24.29 o 
   3  16   3       70.70       79.46     27.07 o 
   4  16   3       18.90       45.96     27.91 o 
   5  16   3        0.52       29.35     27.87 o 
 -11  17   3        0.23       16.48     23.60 o 
 -10  17   3       17.02       13.27     23.00 o 
  -9  17   3        7.00       -4.32     23.90 o 
  -8  17   3      298.91      312.99     29.48 o 
  -7  17   3        2.52       35.17     22.93 o 
  -6  17   3       16.80       33.68     22.63 o 
  -5  17   3       10.09       11.51     24.32 o 
  -4  17   3       84.72      103.19     26.44 o 
  -3  17   3      109.74      106.46     27.34 o 
  -2  17   3      112.60      122.21     28.34 o 
  -1  17   3       28.83       45.85     26.83 o 
   0  17   3        3.83       -6.34     26.39 o 
   1  17   3       32.00       43.80     28.84 o 
   2  17   3        1.03        0.10     28.71 o 
   3  17   3       20.67       15.39     30.13 o 
  -9  18   3        3.10       33.13     24.89 o 
  -8  18   3        8.65       -5.40     23.04 o 
  -7  18   3        1.61       -4.93     22.91 o 
  -6  18   3       22.52       21.24     24.18 o 
  -5  18   3       39.35       23.43     25.95 o 
  -4  18   3       39.35       58.14     27.54 o 
  -3  18   3        0.48       -2.25     27.48 o 
  -2  18   3       96.31       73.94     28.80 o 
  -1  18   3       23.08       33.81     28.47 o 
   0  18   3        0.42       16.41     28.76 o 
   1  18   3        0.54       -4.42     28.87 o 
  -5  19   3        2.04        5.46     27.27 o 
  -4  19   3       45.63       49.43     29.56 o 
  -3  19   3       44.59       42.20     29.10 o 
  -2  19   3       12.08       -0.27     30.09 o 
   2 -19   4        1.36        4.75     29.37 o 
   3 -19   4      216.63      297.82     34.15 o 
   4 -19   4        9.04       -4.99     29.05 o 
   5 -19   4       51.93       55.70     27.65 o 
  -1 -18   4       66.87       74.95     29.55 o 
   0 -18   4        3.23       -3.34     28.29 o 
   1 -18   4       57.54       74.55     29.40 o 
   2 -18   4       74.15       80.95     29.10 o 
   3 -18   4       79.81      106.09     28.53 o 
   4 -18   4       78.98      103.63     17.80 o 
   5 -18   4      227.85      252.64     37.11 o 
   6 -18   4      161.10      169.02     19.89 o 
   7 -18   4       41.43       56.55     25.26 o 
  -3 -17   4       17.95       12.05     29.45 o 
  -2 -17   4       16.56       26.08     28.50 o 
  -1 -17   4      203.75      241.35     31.65 o 
   0 -17   4       31.33       25.40     27.25 o 
   1 -17   4       49.93       54.49     25.85 o 
   2 -17   4        0.67        5.15     25.28 o 
   3 -17   4      322.00      315.99     30.56 o 
   4 -17   4      159.02      192.51     18.40 o 
   5 -17   4        0.01       -2.43     16.10 o 
   6 -17   4       27.25       21.63     15.62 o 
   7 -17   4        7.74       15.50     24.17 o 
   8 -17   4      110.09      114.41     24.91 o 
  -5 -16   4       17.66       47.23     29.73 o 
  -4 -16   4      190.75      261.90     31.41 o 
  -3 -16   4       66.69       60.69     28.17 o 
  -2 -16   4      164.44      190.74     30.34 o 
  -1 -16   4       62.78       65.00     26.76 o 
   0 -16   4      324.84      386.51     30.75 o 
   1 -16   4       24.16       45.16     24.74 o 
   2 -16   4       69.65       56.59     24.43 o 
   3 -16   4      564.61      519.60     37.29 o 
   4 -16   4     1272.96     1190.63     35.86 o 
   5 -16   4      529.39      529.15     21.19 o 
   6 -16   4        2.22       14.22     14.87 o 
   7 -16   4      310.18      329.53     22.07 o 
   8 -16   4       65.93       84.14     22.85 o 
   9 -16   4       19.79       19.01     22.28 o 
  10 -16   4        0.21       -2.31     22.72 o 
  -7 -15   4        0.85       -6.43     29.19 o 
  -6 -15   4       31.83       37.97     28.30 o 
  -5 -15   4       20.65       49.02     26.83 o 
  -4 -15   4        4.09        7.43     26.38 o 
  -3 -15   4      381.52      393.37     30.92 o 
  -2 -15   4       56.84       58.65     25.09 o 
  -1 -15   4       10.59        8.16     23.24 o 
   0 -15   4       29.85       17.31     23.67 o 
   1 -15   4        0.06        8.10     21.82 o 
   2 -15   4        2.59        7.09     13.91 o 
   3 -15   4      183.74      213.77     15.84 o 
   4 -15   4     2068.02     2068.72     62.14 o 
   5 -15   4      754.51      746.05     22.25 o 
   6 -15   4       29.25       16.91     13.28 o 
   7 -15   4        3.21        8.04     10.56 o 
   8 -15   4       88.96       85.59     13.84 o 
   9 -15   4        0.63        4.35     21.01 o 
  10 -15   4        4.03       11.58     22.01 o 
  11 -15   4        0.49      -16.11     22.38 o 
  -8 -14   4       33.06       55.21     30.29 o 
  -7 -14   4      252.26      302.67     31.64 o 
  -6 -14   4       69.31       78.94     26.39 o 
  -5 -14   4       42.10       32.06     25.13 o 
  -4 -14   4       29.05       75.68     26.16 o 
  -3 -14   4       18.29       34.19     23.00 o 
  -2 -14   4        7.14       24.57     23.34 o 
  -1 -14   4        1.45       -1.11     22.46 o 
   0 -14   4       16.15       21.66     20.28 o 
   1 -14   4        7.96       13.32     12.53 o 
   2 -14   4       14.81       29.84     12.97 o 
   3 -14   4      181.88      172.68     15.20 o 
   4 -14   4      215.16      224.46     20.19 o 
   5 -14   4        6.98       15.11     12.39 o 
   6 -14   4      456.53      465.40     18.17 o 
   7 -14   4       93.91      115.01     10.75 o 
   8 -14   4       16.64       10.04      9.53 o 
   9 -14   4       13.03       20.77     12.51 o 
  10 -14   4       16.76       17.16     21.37 o 
  11 -14   4       33.16       17.87     21.58 o 
  12 -14   4        9.66       16.08     22.29 o 
 -10 -13   4      214.89      183.43     31.74 o 
  -9 -13   4       58.88       63.42     29.32 o 
  -8 -13   4       16.43       31.59     26.53 o 
  -7 -13   4        1.07        7.83     24.42 o 
  -6 -13   4      108.10      109.69     25.48 o 
  -5 -13   4       12.80        8.69     23.10 o 
  -4 -13   4       67.60       50.89     22.66 o 
  -3 -13   4      394.47      420.07     29.30 o 
  -2 -13   4      190.19      163.67     23.41 o 
  -1 -13   4      145.15      121.10     21.89 o 
   0 -13   4        5.05       11.60     19.60 o 
   1 -13   4        4.36        6.16     11.75 o 
   2 -13   4       72.02       50.86     12.39 o 
   3 -13   4     1447.53     1281.40     27.84 o 
   4 -13   4       25.24       28.09     11.79 o 
   5 -13   4      155.08      138.36     13.44 o 
   6 -13   4      582.87      569.37     18.12 o 
   7 -13   4        3.30        4.80      9.22 o 
   8 -13   4       28.18       29.47      9.12 o 
   9 -13   4        0.18        5.15     11.98 o 
  10 -13   4       77.56      102.64     23.09 o 
  11 -13   4       31.96       15.87     21.72 o 
  12 -13   4        0.07       -7.57     22.66 o 
  13 -13   4       65.99       79.28     25.36 o 
 -11 -12   4       46.76       72.91     29.71 o 
 -10 -12   4      228.99      219.82     31.50 o 
  -9 -12   4        1.47        5.28     24.93 o 
  -8 -12   4        3.19        8.86     24.16 o 
  -7 -12   4       35.63       36.88     13.49 o 
  -6 -12   4       23.33       37.46     12.61 o 
  -5 -12   4        0.79        4.76     10.66 o 
  -4 -12   4        7.79       13.26      9.73 o 
  -3 -12   4       78.24       74.08      8.96 o 
  -2 -12   4       60.67       58.43     20.68 o 
  -1 -12   4      689.34      706.74     29.34 o 
   0 -12   4       38.21       39.06     11.29 o 
   1 -12   4     1275.36     1218.66     21.85 o 
   2 -12   4     1031.52     1013.20     20.78 o 
   3 -12   4      640.08      566.79     23.58 o 
   4 -12   4      999.96     1005.65     20.88 o 
   5 -12   4       12.44       13.85     10.53 o 
   6 -12   4       26.56       13.06      8.21 o 
   7 -12   4       40.23       43.21      8.92 o 
   8 -12   4       11.35       21.72      8.43 o 
   9 -12   4      494.49      513.15     17.37 o 
  10 -12   4       49.27       63.05     20.45 o 
  11 -12   4       37.16       28.18     20.94 o 
  12 -12   4       12.88        4.15     23.35 o 
  13 -12   4       67.48       88.41     23.53 o 
  14 -12   4      145.89      190.43     26.96 o 
 -11 -11   4      165.61      170.74     21.13 o 
 -10 -11   4       69.98       76.47     17.09 o 
  -9 -11   4       44.74       33.30     15.21 o 
  -8 -11   4        1.67        6.16     10.99 o 
  -7 -11   4       16.67       44.81     10.75 o 
  -6 -11   4        1.77        8.72      9.63 o 
  -5 -11   4      519.30      511.62     13.62 o 
  -4 -11   4      285.35      272.27     10.86 o 
  -3 -11   4      274.55      262.67      9.65 o 
  -2 -11   4        0.06       -2.40      5.69 o 
  -1 -11   4      517.77      453.82     11.75 o 
   0 -11   4       81.71       63.77     10.54 o 
   1 -11   4       11.62       10.71      9.47 o 
   2 -11   4      108.42      117.11     11.20 o 
   3 -11   4      398.53      405.54     14.29 o 
   4 -11   4      437.35      399.81     14.45 o 
   5 -11   4        3.83       -0.45      9.89 o 
   6 -11   4     1035.24      896.03     23.04 o 
   7 -11   4       10.05        3.85      5.78 o 
   8 -11   4       81.69      103.69      6.95 o 
   9 -11   4        2.13        3.34     10.29 o 
  10 -11   4       48.63       66.57     12.13 o 
  11 -11   4       70.49      108.51     19.15 o 
  12 -11   4        4.02       10.77     21.62 o 
  13 -11   4        3.09       -4.24     21.55 o 
  14 -11   4       24.73       49.10     23.37 o 
 -12 -10   4      104.11       67.89     27.91 o 
 -11 -10   4        0.52       -8.11     16.87 o 
 -10 -10   4        1.09        1.91     16.12 o 
  -9 -10   4       78.43       76.73     12.16 o 
  -8 -10   4       47.33       44.86     11.00 o 
  -7 -10   4      203.57      193.78     11.95 o 
  -6 -10   4      251.69      212.15     11.26 o 
  -5 -10   4       97.89       82.36      9.53 o 
  -4 -10   4     1179.24     1133.55     16.18 o 
  -3 -10   4     2164.03     2024.41     18.92 o 
  -2 -10   4      721.85      742.36     11.42 o 
  -1 -10   4      142.48      136.63      4.83 o 
   0 -10   4      472.59      453.48     22.85 o 
   1 -10   4      468.13      446.00     17.28 o 
   2 -10   4       52.55       52.10      9.28 o 
   3 -10   4      505.08      489.92     19.40 o 
   4 -10   4       91.54       81.67      9.96 o 
   5 -10   4      238.65      250.88      8.75 o 
   6 -10   4      160.69      163.27      6.71 o 
   7 -10   4        1.19        5.95      5.76 o 
   8 -10   4        1.61        2.91      5.95 o 
   9 -10   4       91.18      114.87      7.75 o 
  10 -10   4        0.24        4.01     11.13 o 
  11 -10   4      164.48      215.90     28.40 o 
  12 -10   4       18.92       24.99     13.72 o 
  13 -10   4       47.63       57.77     15.55 o 
  14 -10   4        0.05        6.68     16.09 o 
  15 -10   4        0.28       12.69     22.54 o 
 -13  -9   4       63.95       59.90     28.50 o 
 -12  -9   4       19.92       32.78     25.06 o 
 -11  -9   4       11.31       15.55     12.42 o 
 -10  -9   4       41.69       42.28     12.07 o 
  -9  -9   4        8.62       16.06     11.11 o 
  -8  -9   4       68.86       54.17     10.32 o 
  -7  -9   4        0.70        2.04      9.44 o 
  -6  -9   4      359.56      340.80     11.97 o 
  -5  -9   4       11.66        9.25      8.13 o 
  -4  -9   4        0.92        2.27      5.25 o 
  -3  -9   4      399.43      344.28     12.66 o 
  -2  -9   4      512.63      466.73      9.36 o 
  -1  -9   4      105.36       92.63      4.74 o 
   0  -9   4       87.83       82.79      6.79 o 
   1  -9   4     1054.27     1016.96     15.07 o 
   2  -9   4      994.37      923.38     25.62 o 
   3  -9   4      128.44      129.56      9.73 o 
   4  -9   4     2065.81     2267.89     23.95 o 
   5  -9   4      749.60      713.71     10.09 o 
   6  -9   4      369.79      443.42     10.15 o 
   7  -9   4      229.09      242.03      7.49 o 
   8  -9   4        2.65        2.74      6.48 o 
   9  -9   4        1.13        4.23      6.20 o 
  10  -9   4       19.28       13.50     11.53 o 
  11  -9   4      332.57      350.08     16.19 o 
  12  -9   4       18.69       35.91     14.03 o 
  13  -9   4        7.54        6.13     14.19 o 
  14  -9   4        9.95       10.43     15.17 o 
  15  -9   4        1.20        5.36     17.34 o 
  16  -9   4       83.62       59.68     30.00 o 
 -13  -8   4       94.06       90.90     29.61 o 
 -12  -8   4      322.96      376.83     19.89 o 
 -11  -8   4       57.05       47.05     11.73 o 
 -10  -8   4       50.93       49.16     11.12 o 
  -9  -8   4       13.54        9.55     10.02 o 
  -8  -8   4       13.26       16.26      9.61 o 
  -7  -8   4       14.10       23.41      4.84 o 
  -6  -8   4      129.63      113.97      9.35 o 
  -5  -8   4       22.73       22.14      4.95 o 
  -4  -8   4      117.45      111.20      5.71 o 
  -3  -8   4      121.12      132.56      5.54 o 
  -2  -8   4      257.19      254.63      6.13 o 
  -1  -8   4      313.08      341.74      5.85 o 
   0  -8   4      707.23      658.11     17.38 o 
   1  -8   4      170.02      143.71      8.18 o 
   2  -8   4       55.80       47.97      6.96 o 
   3  -8   4      377.91      365.11     15.64 o 
   4  -8   4      470.71      410.39      8.45 o 
   5  -8   4     1041.84     1008.82     11.48 o 
   6  -8   4     6299.68     6434.54     25.25 o 
   7  -8   4       87.73       89.61      5.05 o 
   8  -8   4        0.21        4.78      4.84 o 
   9  -8   4        4.78        7.32      5.26 o 
  10  -8   4       27.21       13.12     11.42 o 
  11  -8   4       15.93        8.21     12.11 o 
  12  -8   4      236.45      220.47     16.32 o 
  13  -8   4      131.75      116.46     15.42 o 
  14  -8   4      234.40      240.17     18.74 o 
  15  -8   4        6.25       20.02     16.58 o 
  16  -8   4      173.20      211.89     20.05 o 
 -13  -7   4        0.16        5.52     25.67 o 
 -12  -7   4        1.23        5.91     13.82 o 
 -11  -7   4      113.75      114.08     11.85 o 
 -10  -7   4        6.61        3.97     10.35 o 
  -9  -7   4      477.87      437.25     13.67 o 
  -8  -7   4      376.24      263.99     11.33 o 
  -7  -7   4      442.75      394.20      9.64 o 
  -6  -7   4      266.78      227.77      7.22 o 
  -5  -7   4      133.97      133.71      5.28 o 
  -4  -7   4      466.11      507.14      7.55 o 
  -3  -7   4      663.84      691.95      8.37 o 
  -2  -7   4      458.62      492.08      7.73 o 
  -1  -7   4      320.09      284.40      6.58 o 
   0  -7   4       15.00       24.22      4.52 o 
   1  -7   4      239.98      226.14      5.66 o 
   2  -7   4        5.42        8.57      2.58 o 
   3  -7   4      552.33      540.74      5.74 o 
   4  -7   4     1256.23     1372.52     23.94 o 
   5  -7   4     1339.89     1432.33     16.32 o 
   6  -7   4     1059.71      993.45     14.01 o 
   7  -7   4      285.05      291.39      7.71 o 
   8  -7   4        4.73        9.55      4.14 o 
   9  -7   4       25.76       23.43      3.43 o 
  10  -7   4       21.66       17.23     11.85 o 
  11  -7   4      274.13      323.22     16.45 o 
  12  -7   4        3.68       -1.56     12.84 o 
  13  -7   4       46.14       44.64     14.81 o 
  14  -7   4       16.06        6.87     15.04 o 
  15  -7   4       40.81       52.37     17.51 o 
  16  -7   4      215.71      199.99     20.16 o 
 -14  -6   4       37.40       53.89     28.25 o 
 -13  -6   4        0.99       10.06     25.65 o 
 -12  -6   4        6.06       13.06     13.60 o 
 -11  -6   4        7.11       19.14     10.09 o 
 -10  -6   4        2.65        8.99      9.42 o 
  -9  -6   4      188.48      217.44     11.14 o 
  -8  -6   4      102.41       71.47      7.27 o 
  -7  -6   4      364.42      284.35     10.18 o 
  -6  -6   4       77.38       70.30      2.89 o 
  -5  -6   4      183.12      202.96      5.01 o 
  -4  -6   4      362.46      337.96      5.99 o 
  -3  -6   4      985.07      947.59     18.37 o 
  -2  -6   4       30.84       39.71      3.70 o 
  -1  -6   4        0.67        5.11      3.75 o 
   0  -6   4     1300.32     1344.98     11.45 o 
   1  -6   4     1111.84      963.57     12.66 o 
   2  -6   4        7.46       15.72      3.21 o 
   3  -6   4        5.26        8.87      2.99 o 
   4  -6   4     1179.03     1112.61     14.49 o 
   5  -6   4      347.34      332.00      5.45 o 
   6  -6   4      104.00       73.56      4.83 o 
   7  -6   4      146.64      157.22      6.01 o 
   8  -6   4      795.50      712.89     32.62 o 
   9  -6   4      183.38      139.30     21.40 o 
  10  -6   4       45.26       36.38     11.41 o 
  11  -6   4      143.86      143.51     15.60 o 
  12  -6   4      150.12      156.30     15.22 o 
  13  -6   4      187.33      182.74     16.77 o 
  14  -6   4       85.01       82.19     16.48 o 
  15  -6   4       10.92        7.24     15.86 o 
  16  -6   4       24.40       19.09     17.36 o 
 -14  -5   4       18.02       12.40     27.79 o 
 -13  -5   4       44.81       73.92     26.43 o 
 -12  -5   4      106.62      110.88     14.62 o 
 -11  -5   4        3.45        5.28      9.10 o 
 -10  -5   4       19.04       21.51      8.98 o 
  -9  -5   4       45.52       61.53      8.93 o 
  -8  -5   4      293.03      253.30     23.64 o 
  -7  -5   4      211.46      185.49     16.57 o 
  -6  -5   4      371.63      353.92     13.40 o 
  -5  -5   4      557.65      533.69      8.75 o 
  -4  -5   4     1101.40     1112.94      9.77 o 
  -3  -5   4      844.52      837.21     10.26 o 
  -2  -5   4      412.07      392.25      5.59 o 
  -1  -5   4      149.38      155.36      4.45 o 
   0  -5   4     6840.56     7106.82    108.14 o 
   1  -5   4      753.10      773.17      9.70 o 
   2  -5   4       93.89      102.17      3.32 o 
   3  -5   4      965.41      918.62      6.88 o 
   4  -5   4        2.98       16.87      3.16 o 
   5  -5   4       72.57       68.44      3.65 o 
   6  -5   4        2.77        3.35      3.59 o 
   7  -5   4       27.50       29.01      3.11 o 
   8  -5   4       17.76       15.78      4.30 o 
   9  -5   4      243.40      135.66     29.03 o 
  10  -5   4        0.79       -1.35     11.16 o 
  11  -5   4      703.91      633.23     18.91 o 
  12  -5   4       16.61       22.27     12.99 o 
  13  -5   4       35.69       50.08     14.50 o 
  14  -5   4        1.35        9.05     14.66 o 
  15  -5   4       52.63       56.30     16.10 o 
  16  -5   4        6.81        3.14     16.89 o 
 -14  -4   4        0.05       16.95     28.40 o 
 -13  -4   4      280.23      355.02     30.68 o 
 -12  -4   4       18.45       44.15     12.70 o 
 -11  -4   4       56.50       60.05      9.28 o 
 -10  -4   4      181.63      156.82      9.75 o 
  -9  -4   4       63.30       46.66      3.83 o 
  -8  -4   4       72.36       60.57      4.44 o 
  -7  -4   4     1476.53     1547.61     16.53 o 
  -6  -4   4      657.22      657.41     11.05 o 
  -5  -4   4     1133.56     1115.50     22.32 o 
  -4  -4   4       12.54       10.44      2.06 o 
  -3  -4   4      274.92      301.05      4.88 o 
  -2  -4   4     4447.44     4395.24     17.82 o 
  -1  -4   4     3186.86     3086.80     13.93 o 
   0  -4   4     4496.18     4565.09     31.53 o 
   1  -4   4       55.83       53.55      3.74 o 
   2  -4   4     2162.67     2234.53     14.97 o 
   3  -4   4     3303.63     3299.33     18.91 o 
   4  -4   4        2.25        9.26      2.82 o 
   5  -4   4        0.36        7.70      3.18 o 
   6  -4   4      830.04      757.41     38.70 o 
   7  -4   4     2104.10     2116.75     14.51 o 
   8  -4   4      243.10      230.99      5.28 o 
   9  -4   4      332.06      227.53     51.60 o 
  10  -4   4      231.39      228.69     13.49 o 
  11  -4   4        5.16        2.76     12.31 o 
  12  -4   4       18.78       16.07     12.91 o 
  13  -4   4        0.25       -4.96     13.79 o 
  14  -4   4        2.84        4.85     14.29 o 
  15  -4   4       27.97       35.05     21.58 o 
  16  -4   4       13.41        5.82     17.12 o 
 -15  -3   4      123.23      136.54     32.55 o 
 -14  -3   4        7.75       13.63     26.66 o 
 -13  -3   4      941.36     1003.41     39.90 o 
 -12  -3   4      594.03      600.61     40.17 o 
 -11  -3   4       96.11       80.12      9.04 o 
 -10  -3   4        0.37        1.62      7.35 o 
  -9  -3   4      364.86      375.59     14.20 o 
  -8  -3   4       89.65       78.44      7.55 o 
  -7  -3   4      272.40      246.52     16.07 o 
  -6  -3   4        5.19       28.47     17.20 o 
  -5  -3   4      180.89      262.37      8.60 o 
  -4  -3   4     4895.73     5325.13     40.89 o 
  -3  -3   4       62.59       42.72      7.52 o 
  -2  -3   4       27.68       68.10      2.24 o 
  -1  -3   4      565.74      631.56      9.72 o 
   0  -3   4     1563.43     1800.98     22.37 o 
   1  -3   4     4708.42     4684.05     20.62 o 
   2  -3   4     3173.91     3581.36     16.53 o 
   3  -3   4      123.46       96.98      2.99 o 
   4  -3   4        8.50        7.00      2.91 o 
   5  -3   4      374.96      380.69      6.85 o 
   6  -3   4      214.21      273.18      5.50 o 
   7  -3   4     6467.98     6888.55     60.06 o 
   8  -3   4       73.77       59.79      4.23 o 
   9  -3   4        2.83        3.16      3.35 o 
  10  -3   4       23.41       23.03     11.05 o 
  11  -3   4      144.74      150.30     17.32 o 
  12  -3   4        0.16        7.51     12.18 o 
  13  -3   4      154.29      142.58     15.31 o 
  14  -3   4       57.17       48.14     15.96 o 
  15  -3   4       24.05       45.78     16.48 o 
 -15  -2   4        1.84        6.98     27.85 o 
 -14  -2   4       22.73       49.19     28.22 o 
 -13  -2   4      103.75      128.91     26.97 o 
 -12  -2   4      332.07      341.89     15.19 o 
 -11  -2   4        2.59        3.42      7.17 o 
 -10  -2   4      340.37      309.66     17.25 o 
  -9  -2   4       93.44       89.58      5.87 o 
  -8  -2   4        4.53        7.23      3.36 o 
  -7  -2   4      171.65      193.31      4.31 o 
  -6  -2   4        0.54       -0.32      1.97 o 
  -5  -2   4       19.69       27.77      5.79 o 
  -4  -2   4      897.13      961.28     17.77 o 
  -3  -2   4     3590.15     3535.97     30.40 o 
  -2  -2   4      116.55      152.09      8.52 o 
  -1  -2   4     3645.87     3635.54     79.87 o 
   0  -2   4      362.17      308.27      9.36 o 
   1  -2   4     2380.91     2342.59     11.23 o 
   2  -2   4      906.75      800.27      5.87 o 
   3  -2   4      331.12      378.52      3.37 o 
   4  -2   4      718.77      740.75      9.55 o 
   5  -2   4     2637.68     2732.71     25.42 o 
   6  -2   4     1158.27     1151.78     11.01 o 
   7  -2   4     2308.04     2501.85     26.61 o 
   8  -2   4       10.18       14.76      4.67 o 
   9  -2   4      169.86      152.92     11.48 o 
  10  -2   4      106.49      105.11     12.06 o 
  11  -2   4       15.85       21.73     11.71 o 
  12  -2   4      132.36      129.08     13.63 o 
  13  -2   4      146.24      150.97     15.02 o 
  14  -2   4       60.30       76.31     15.29 o 
  15  -2   4       91.62       79.40     15.88 o 
 -15  -1   4      392.70      430.10     34.34 o 
 -14  -1   4       23.60       22.57     26.73 o 
 -13  -1   4       57.68       76.75     26.31 o 
 -12  -1   4      453.51      476.78     15.86 o 
 -11  -1   4       17.20       13.29      4.90 o 
 -10  -1   4      590.86      588.84      9.99 o 
  -9  -1   4     1916.02     1859.22     19.02 o 
  -8  -1   4       70.72       82.63      4.43 o 
  -7  -1   4      820.70      785.04     12.76 o 
  -6  -1   4     1530.08     1568.53     23.60 o 
  -5  -1   4     4130.49     4301.08     87.43 o 
  -4  -1   4      930.52     1141.10     18.11 o 
  -3  -1   4     3845.86     3946.43     30.37 o 
  -2  -1   4      263.82      330.35     10.07 o 
  -1  -1   4     6667.53     6709.99     93.24 o 
   0  -1   4     5321.70     5776.69     78.41 o 
   1  -1   4       28.61       30.48      3.61 o 
   2  -1   4     1143.86     1287.93      6.82 o 
   3  -1   4      920.43      931.42      6.61 o 
   4  -1   4     1361.30     1421.71     16.16 o 
   5  -1   4     3144.24     3440.44     17.70 o 
   6  -1   4        0.02        3.24      4.76 o 
   7  -1   4     1027.19      996.73     11.20 o 
   8  -1   4       39.35       35.95      5.58 o 
   9  -1   4       86.59       78.74      6.42 o 
  10  -1   4       12.99        9.17     10.92 o 
  11  -1   4      387.45      360.51     22.57 o 
  12  -1   4      115.58      122.09     13.59 o 
  13  -1   4       29.80       36.30     13.56 o 
  14  -1   4      444.52      439.60     40.32 o 
  15  -1   4        1.89       15.47     26.74 o 
 -15   0   4      117.20      107.54     28.88 o 
 -14   0   4       16.74       18.05     25.89 o 
 -13   0   4      472.25      547.96     33.77 o 
 -12   0   4      117.44      113.55     13.76 o 
 -11   0   4     1100.21     1009.42     13.45 o 
 -10   0   4       76.20       75.48      4.88 o 
  -9   0   4      318.87      314.30      7.78 o 
  -8   0   4      282.80      303.52      5.12 o 
  -7   0   4      164.49      227.03      4.75 o 
  -6   0   4      128.06      136.55      4.72 o 
  -5   0   4      230.40      216.37      3.84 o 
  -4   0   4       68.73       65.04      3.00 o 
  -3   0   4     3118.76     3154.49     20.23 o 
  -2   0   4    14067.46    13801.47    295.23 o 
  -1   0   4     9775.16     9819.74    147.85 o 
   0   0   4     7127.61     7820.41    135.12 o 
   1   0   4      324.73      281.82      5.72 o 
   2   0   4      820.70      816.35      7.12 o 
   3   0   4      528.77      518.60      6.27 o 
   4   0   4     5153.50     5548.96     47.94 o 
   5   0   4     1253.97     1425.70     10.33 o 
   6   0   4     1320.33     1407.78     19.74 o 
   7   0   4      364.50      365.19      6.75 o 
   8   0   4      569.12      532.26      8.01 o 
   9   0   4       22.88       21.11      5.18 o 
  10   0   4      176.49      190.46      8.73 o 
  11   0   4      328.00      295.38     15.11 o 
  12   0   4      415.09      373.22     16.69 o 
  13   0   4       24.09       23.63     13.23 o 
  14   0   4        0.15        2.79     13.44 o 
  15   0   4       36.19       40.90     30.08 o 
 -15   1   4      374.64      354.66     34.04 o 
 -14   1   4      211.75      197.02     30.00 o 
 -13   1   4        9.77        5.28     23.77 o 
 -12   1   4      156.32      160.92      8.36 o 
 -11   1   4       78.43       77.15      7.14 o 
 -10   1   4       90.26       88.42      3.01 o 
  -9   1   4        7.55        4.53      3.24 o 
  -8   1   4      706.57      726.51      8.66 o 
  -7   1   4     3634.38     3815.90     23.57 o 
  -6   1   4       10.99       15.00      3.16 o 
  -5   1   4       77.99      105.53      3.45 o 
  -4   1   4      597.75      649.92      6.01 o 
  -3   1   4      398.39      440.86      5.71 o 
  -2   1   4    16001.15    17508.51    259.78 o 
  -1   1   4     3674.14     3773.32     24.76 o 
   0   1   4     7205.85     7849.31    139.84 o 
   1   1   4      363.98      418.96      8.19 o 
   2   1   4      991.08     1141.96     11.89 o 
   3   1   4     2774.06     2925.29     18.92 o 
   4   1   4      382.44      445.36      5.12 o 
   5   1   4     4382.41     4800.12     35.15 o 
   6   1   4     1426.66     1256.70     19.50 o 
   7   1   4      502.06      501.99     11.03 o 
   8   1   4      763.07      732.06      9.66 o 
   9   1   4      113.69       83.25     12.24 o 
  10   1   4      650.59      631.77     12.35 o 
  11   1   4     1229.50     1198.30     19.18 o 
  12   1   4       31.43       31.06     12.67 o 
  13   1   4      105.21       95.18     14.23 o 
  14   1   4       83.41       64.51     14.25 o 
  15   1   4       41.71       96.92     30.43 o 
 -15   2   4       18.76       23.39     27.30 o 
 -14   2   4      302.49      332.37     30.36 o 
 -13   2   4        0.21       20.12     23.15 o 
 -12   2   4      252.97      227.00      9.15 o 
 -11   2   4        7.65       10.80      6.65 o 
 -10   2   4      357.13      348.77      9.30 o 
  -9   2   4     1028.26     1050.53     15.47 o 
  -8   2   4     1084.15     1115.08     10.20 o 
  -7   2   4       35.59       27.87      3.07 o 
  -6   2   4      128.03      158.88      3.97 o 
  -5   2   4     4648.32     4478.57     25.62 o 
  -4   2   4      789.91      959.57     18.12 o 
  -3   2   4     6038.88     6353.82     42.64 o 
  -2   2   4     1946.83     2217.37     27.75 o 
  -1   2   4      205.82      200.82      9.12 o 
   0   2   4     8290.92     8675.19    157.98 o 
   1   2   4       40.18       42.94      6.04 o 
   2   2   4    10864.17    12396.59    336.06 o 
   3   2   4      211.71      172.75      7.56 o 
   4   2   4     3062.78     3200.73     31.17 o 
   5   2   4     2257.43     2233.50     18.98 o 
   6   2   4        0.47        1.87      3.32 o 
   7   2   4        1.40        1.12      3.60 o 
   8   2   4       10.40        4.42      4.35 o 
   9   2   4     5841.56     5620.24     21.88 o 
  10   2   4      355.02      335.07     10.76 o 
  11   2   4       20.74       18.63      8.46 o 
  12   2   4       75.88       66.64     13.12 o 
  13   2   4        0.05        0.27     12.87 o 
  14   2   4      108.25       89.11     29.56 o 
  15   2   4        5.53       -2.20     29.50 o 
 -16   3   4       19.55       58.53     28.89 o 
 -15   3   4      252.41      278.13     31.15 o 
 -14   3   4       23.56       45.40     26.06 o 
 -13   3   4      311.43      268.29     13.89 o 
 -12   3   4       17.46        8.53      7.28 o 
 -11   3   4      157.98      162.89      8.54 o 
 -10   3   4        4.30        3.04      6.14 o 
  -9   3   4      197.29      191.36     13.10 o 
  -8   3   4        6.86        4.21      6.04 o 
  -7   3   4     1378.84     1335.88     37.36 o 
  -6   3   4     5072.30     5036.65     30.43 o 
  -5   3   4      105.22       97.41      3.72 o 
  -4   3   4     2058.29     2304.98      9.14 o 
  -3   3   4      718.74      662.77      7.14 o 
  -2   3   4     4936.56     4857.46     30.12 o 
  -1   3   4     1878.72     1927.93     20.78 o 
   0   3   4     6467.58     6249.74     37.21 o 
   1   3   4      897.56      903.59     11.50 o 
   2   3   4      411.25      517.49      9.90 o 
   3   3   4      897.76      857.25     12.90 o 
   4   3   4       52.34       56.76      4.42 o 
   5   3   4      340.86      352.45      6.60 o 
   6   3   4      831.22      857.78     11.55 o 
   7   3   4     3172.83     3008.50     21.94 o 
   8   3   4      334.22      335.51      7.76 o 
   9   3   4     2001.11     1997.09     19.98 o 
  10   3   4      353.47      369.62     11.55 o 
  11   3   4      147.24      134.26      9.97 o 
  12   3   4      150.36      150.28     14.15 o 
  13   3   4      266.90      301.48     17.03 o 
  14   3   4        2.26       13.45     28.57 o 
 -16   4   4       35.99       55.49     28.86 o 
 -15   4   4       22.44       88.12     26.64 o 
 -14   4   4        0.86       32.32     25.14 o 
 -13   4   4       31.75       34.38     11.34 o 
 -12   4   4       62.34       66.51      8.04 o 
 -11   4   4      164.50      149.65      8.40 o 
 -10   4   4      158.11      162.55      8.29 o 
  -9   4   4      170.86      156.18      8.78 o 
  -8   4   4       90.96       91.07      7.40 o 
  -7   4   4      162.19      131.80      9.88 o 
  -6   4   4      130.24      121.28      4.15 o 
  -5   4   4      258.26      268.84      4.45 o 
  -4   4   4      633.08      754.81      7.91 o 
  -3   4   4     1322.82     1405.09     14.08 o 
  -2   4   4      623.13      652.95     13.93 o 
  -1   4   4      833.26      803.30     10.62 o 
   0   4   4     3459.98     3517.26     20.51 o 
   1   4   4      471.13      517.25     12.43 o 
   2   4   4     1011.80     1139.71     13.86 o 
   3   4   4     6402.37     6978.37     92.97 o 
   4   4   4      355.89      354.79      7.91 o 
   5   4   4       91.96       78.32      5.97 o 
   6   4   4      530.66      512.68      9.77 o 
   7   4   4       58.91       65.39      6.13 o 
   8   4   4      339.69      318.17      8.37 o 
   9   4   4      147.37      124.17      9.24 o 
  10   4   4      562.67      493.69     18.00 o 
  11   4   4      182.25      207.05     11.10 o 
  12   4   4        3.27       -1.98     11.84 o 
  13   4   4      113.26      129.12     28.54 o 
  14   4   4      227.36      238.81     33.28 o 
 -16   5   4        0.01       -4.61     26.97 o 
 -15   5   4      269.79      284.03     30.20 o 
 -14   5   4       30.35       18.15     24.90 o 
 -13   5   4       27.70       23.28     11.97 o 
 -12   5   4        7.56       11.25      7.58 o 
 -11   5   4       15.85       12.27      7.28 o 
 -10   5   4      440.86      505.93     11.47 o 
  -9   5   4        4.38        7.46      6.55 o 
  -8   5   4       87.84       87.03      8.08 o 
  -7   5   4      561.67      526.94     35.27 o 
  -6   5   4        0.08        4.05      3.49 o 
  -5   5   4    22098.99    23169.60    162.21 o 
  -4   5   4       52.40       68.71      4.96 o 
  -3   5   4      128.37      144.68      5.68 o 
  -2   5   4      364.60      454.72     13.63 o 
  -1   5   4      332.23      338.65      8.40 o 
   0   5   4     9262.75     9872.73     69.03 o 
   1   5   4        7.90        8.86      4.81 o 
   2   5   4      215.85      171.27      6.60 o 
   3   5   4      357.21      422.28      7.34 o 
   4   5   4      876.27      941.75     22.15 o 
   5   5   4     1385.05     1308.93     20.90 o 
   6   5   4      531.19      536.00     14.49 o 
   7   5   4     5434.46     4957.35     29.65 o 
   8   5   4      641.72      622.33     13.27 o 
   9   5   4       10.10       13.05      8.57 o 
  10   5   4       12.63       18.43      9.09 o 
  11   5   4       92.11      105.11     10.64 o 
  12   5   4       10.04        7.03     12.63 o 
  13   5   4       41.06       37.57     27.11 o 
  14   5   4       18.96       12.72     29.80 o 
 -16   6   4        5.83       51.55     27.75 o 
 -15   6   4      125.39      142.12     29.03 o 
 -14   6   4        0.28        7.72     13.09 o 
 -13   6   4       23.35       26.78     12.74 o 
 -12   6   4      137.89      144.05      9.53 o 
 -11   6   4      172.87      124.70      8.90 o 
 -10   6   4      479.51      481.07     11.63 o 
  -9   6   4        1.05        8.23      7.01 o 
  -8   6   4      297.70      303.75     11.07 o 
  -7   6   4       10.00        5.39      3.97 o 
  -6   6   4     1347.10     1311.91     10.26 o 
  -5   6   4      832.77      991.44     14.61 o 
  -4   6   4     2543.21     2933.62     47.86 o 
  -3   6   4      420.88      499.40      8.65 o 
  -2   6   4      741.53      757.86     19.73 o 
  -1   6   4     1433.09     1491.32     49.64 o 
   0   6   4     5572.87     5213.53     32.15 o 
   1   6   4      139.43      145.65      6.13 o 
   2   6   4     3407.06     3624.12     25.30 o 
   3   6   4     1039.57     1027.24     21.36 o 
   4   6   4      333.53      335.33     11.80 o 
   5   6   4      218.66      231.99     11.99 o 
   6   6   4       66.95       72.93     11.08 o 
   7   6   4      840.59      849.11     18.74 o 
   8   6   4        5.57        9.08      8.56 o 
   9   6   4      466.49      467.01     13.26 o 
  10   6   4      300.95      303.41     12.32 o 
  11   6   4      259.49      268.06     12.75 o 
  12   6   4       87.76       83.62     26.13 o 
  13   6   4       25.29       49.65     28.27 o 
 -16   7   4      191.10      250.41     33.14 o 
 -15   7   4        5.32        8.04     24.95 o 
 -14   7   4        0.36        6.36     13.36 o 
 -13   7   4       45.98       67.05     13.34 o 
 -12   7   4       26.81       31.69      8.64 o 
 -11   7   4        4.25        8.01      8.09 o 
 -10   7   4      224.43      196.84      9.86 o 
  -9   7   4      112.29      109.35      8.43 o 
  -8   7   4      461.00      429.19     11.37 o 
  -7   7   4      357.19      376.05      8.92 o 
  -6   7   4      786.17      784.82     10.40 o 
  -5   7   4       18.06       42.35      5.33 o 
  -4   7   4     4476.16     4907.59     77.18 o 
  -3   7   4      187.93      195.11      7.20 o 
  -2   7   4      431.11      488.45     12.38 o 
  -1   7   4     1321.24     1328.57     14.56 o 
   0   7   4      383.10      435.39     20.14 o 
   1   7   4      291.12      293.28     12.03 o 
   2   7   4      316.69      354.91      8.25 o 
   3   7   4       88.01       76.76      8.97 o 
   4   7   4      232.02      237.68     11.55 o 
   5   7   4     4120.57     3991.15     33.03 o 
   6   7   4       89.55      103.31     12.15 o 
   7   7   4       11.99        6.08     11.25 o 
   8   7   4      203.33      174.73     10.63 o 
   9   7   4       97.39      115.84     10.75 o 
  10   7   4       79.46       74.68     10.75 o 
  11   7   4      106.13      127.94     11.54 o 
  12   7   4      255.52      250.96     30.80 o 
  13   7   4      152.32      186.89     31.21 o 
 -16   8   4      101.86      131.37     30.73 o 
 -15   8   4        4.79        5.40     26.93 o 
 -14   8   4       18.58       13.44     16.83 o 
 -13   8   4        6.36       16.86     12.97 o 
 -12   8   4        8.30       17.97      8.73 o 
 -11   8   4       26.87       24.36      8.98 o 
 -10   8   4       53.12       48.30      8.61 o 
  -9   8   4      908.58      940.67     15.05 o 
  -8   8   4        0.70       10.73      5.52 o 
  -7   8   4     2556.65     2572.40     21.77 o 
  -6   8   4      231.10      245.28      7.18 o 
  -5   8   4      430.13      426.63      9.38 o 
  -4   8   4       85.60       65.94     11.47 o 
  -3   8   4       40.92       33.14      6.50 o 
  -2   8   4     1131.17     1175.16     16.42 o 
  -1   8   4       62.89       54.04      6.78 o 
   0   8   4      197.27      247.17      8.86 o 
   1   8   4      355.53      352.03      8.03 o 
   2   8   4       17.03       40.94      6.54 o 
   3   8   4     1603.80     1491.37     25.12 o 
   4   8   4     3472.96     3381.90     78.96 o 
   5   8   4     1714.99     1635.61     23.31 o 
   6   8   4      302.46      273.10     14.36 o 
   7   8   4      632.53      610.35     18.49 o 
   8   8   4      791.01      740.79     20.80 o 
   9   8   4       81.01       84.87     10.88 o 
  10   8   4       25.09       17.31     10.40 o 
  11   8   4       52.68       35.90     16.36 o 
  12   8   4       53.98       63.40     27.25 o 
  13   8   4        1.29       10.05     29.02 o 
 -16   9   4       22.32       10.27     27.62 o 
 -15   9   4       21.04       11.86     16.17 o 
 -14   9   4        3.77       19.55     14.66 o 
 -13   9   4       29.18       20.21     13.13 o 
 -12   9   4       42.45       40.68      9.79 o 
 -11   9   4      261.67      256.22     11.49 o 
 -10   9   4       24.52       23.67      8.66 o 
  -9   9   4     1339.04     1297.66     14.89 o 
  -8   9   4      300.78      277.79      8.31 o 
  -7   9   4     3462.34     3430.91     24.20 o 
  -6   9   4     6033.39     5783.62     31.25 o 
  -5   9   4      110.07      108.26      8.41 o 
  -4   9   4      297.18      289.20     11.54 o 
  -3   9   4      116.19      112.43     14.07 o 
  -2   9   4     1479.63     1572.87     16.20 o 
  -1   9   4      455.23      411.41      9.91 o 
   0   9   4      926.66      913.43     13.82 o 
   1   9   4       15.37       20.45      5.78 o 
   2   9   4       52.77       42.30      6.92 o 
   3   9   4     1043.31     1089.03     18.72 o 
   4   9   4       39.89       39.53     10.75 o 
   5   9   4      909.45      813.31     18.92 o 
   6   9   4       36.15       56.99     12.51 o 
   7   9   4       56.00       64.07     13.54 o 
   8   9   4       18.24       31.93     14.28 o 
   9   9   4      204.94      226.98     12.91 o 
  10   9   4      705.40      739.85     17.97 o 
  11   9   4       43.51       41.04     17.76 o 
  12   9   4       12.73       27.71     27.22 o 
 -15  10   4        0.21        3.90     15.45 o 
 -14  10   4       11.78       -0.07     13.80 o 
 -13  10   4        8.97        4.91     14.12 o 
 -12  10   4        4.61        4.15     12.58 o 
 -11  10   4       11.41       15.07      9.25 o 
 -10  10   4       90.06       85.59      9.77 o 
  -9  10   4       71.27       81.62     10.08 o 
  -8  10   4      801.13      731.06     11.42 o 
  -7  10   4        7.40        5.54      8.14 o 
  -6  10   4     3143.75     3207.08     25.27 o 
  -5  10   4       81.24       96.42     10.61 o 
  -4  10   4     1496.52     1493.03     29.09 o 
  -3  10   4      249.08      256.77      8.88 o 
  -2  10   4        8.00       11.91      6.40 o 
  -1  10   4       53.78       54.66      8.12 o 
   0  10   4      285.28      261.62      9.59 o 
   1  10   4       11.62       11.79      7.87 o 
   2  10   4      695.97      663.21     11.61 o 
   3  10   4     1664.88     1572.58     22.49 o 
   4  10   4        3.43        6.98     10.91 o 
   5  10   4      102.86      110.49     14.23 o 
   6  10   4      130.29      109.70     13.88 o 
   7  10   4      175.64      162.65     15.24 o 
   8  10   4      185.49      157.82     15.95 o 
   9  10   4       78.22      100.21     12.27 o 
  10  10   4        6.39        9.29     16.14 o 
  11  10   4        5.31        0.39     17.09 o 
  12  10   4        0.21       -0.38     29.65 o 
 -15  11   4        2.85        0.97     23.02 o 
 -14  11   4      274.08      273.20     26.99 o 
 -13  11   4       12.23       17.68     16.66 o 
 -12  11   4        4.94       -1.66     12.73 o 
 -11  11   4      407.55      399.04     13.66 o 
 -10  11   4        2.23        8.66      8.50 o 
  -9  11   4        1.11        2.30      9.37 o 
  -8  11   4      481.18      491.27     10.86 o 
  -7  11   4       54.17       49.67      7.09 o 
  -6  11   4       18.08       17.57      8.88 o 
  -5  11   4      905.58      877.16     12.73 o 
  -4  11   4      293.14      257.61      9.15 o 
  -3  11   4       57.62       72.09      6.99 o 
  -2  11   4     1114.92     1116.10     13.82 o 
  -1  11   4      285.20      259.75      8.96 o 
   0  11   4       23.64       21.42      7.32 o 
   1  11   4       48.37       46.95      8.45 o 
   2  11   4      383.71      383.01     14.63 o 
   3  11   4      779.64      727.30     30.73 o 
   4  11   4        1.04        1.20     11.10 o 
   5  11   4      111.67      140.21     13.76 o 
   6  11   4       17.29       10.47     12.80 o 
   7  11   4        0.65        2.46     13.75 o 
   8  11   4       22.64       18.00     15.26 o 
   9  11   4      193.18      178.67     18.60 o 
  10  11   4      115.65      117.75     18.35 o 
  11  11   4      130.22      104.32     19.61 o 
 -14  12   4      874.36      978.98     38.98 o 
 -13  12   4        3.91       26.71     20.85 o 
 -12  12   4      139.94      137.85     23.45 o 
 -11  12   4       48.62       87.37     13.95 o 
 -10  12   4        6.29        0.96     10.35 o 
  -9  12   4        0.37       12.06      9.56 o 
  -8  12   4      322.84      303.54      9.62 o 
  -7  12   4        0.13        5.72      6.88 o 
  -6  12   4        8.97       12.39      6.59 o 
  -5  12   4        0.96        3.71     14.98 o 
  -4  12   4      633.34      619.23     24.57 o 
  -3  12   4        7.01       -0.14     16.33 o 
  -2  12   4        3.90        4.86     16.84 o 
  -1  12   4       38.03       43.91     17.79 o 
   0  12   4      428.57      394.51     25.01 o 
   1  12   4       54.61       40.85     19.44 o 
   2  12   4       54.32       63.13     21.59 o 
   3  12   4       61.00       61.26     11.13 o 
   4  12   4      137.72      141.36     13.28 o 
   5  12   4      186.95      192.45     15.04 o 
   6  12   4       15.75       23.33     13.75 o 
   7  12   4       67.11       95.95     15.55 o 
   8  12   4       99.89      105.62     17.10 o 
   9  12   4        2.11       -4.08     16.87 o 
  10  12   4       39.03       51.05     27.11 o 
  11  12   4       54.03       51.73     27.66 o 
 -14  13   4        2.11       27.88     22.30 o 
 -13  13   4       20.65       15.52     22.85 o 
 -12  13   4       71.96       76.34     23.82 o 
 -11  13   4      108.71      138.74     20.20 o 
 -10  13   4        4.79        6.66     14.82 o 
  -9  13   4        0.68        4.87     14.44 o 
  -8  13   4        5.13       -0.22      9.78 o 
  -7  13   4       23.52       20.54      9.62 o 
  -6  13   4      319.95      327.25     13.18 o 
  -5  13   4       13.91       11.65     17.02 o 
  -4  13   4       86.61       68.82     18.39 o 
  -3  13   4        0.07       -8.46     17.60 o 
  -2  13   4      181.03      162.65     21.77 o 
  -1  13   4       74.98       85.57     21.37 o 
   0  13   4       85.28       99.42     21.46 o 
   1  13   4        1.03        1.85     19.53 o 
   2  13   4      209.70      205.98     24.16 o 
   3  13   4       35.42       60.70     22.29 o 
   4  13   4      171.72      204.19     26.43 o 
   5  13   4       20.51       27.61     23.39 o 
   6  13   4        3.67       -2.55     23.74 o 
   7  13   4        3.21       15.37     24.63 o 
   8  13   4        1.49        5.46     26.13 o 
   9  13   4      230.19      230.01     31.13 o 
  10  13   4        2.61        2.77     28.58 o 
 -13  14   4       82.54       96.84     26.56 o 
 -12  14   4       36.53       60.88     24.85 o 
 -11  14   4      137.00      155.46     17.44 o 
 -10  14   4      175.08      167.40     18.03 o 
  -9  14   4      159.92      194.98     17.91 o 
  -8  14   4       22.52       33.72     15.52 o 
  -7  14   4      228.38      208.09     15.68 o 
  -6  14   4       14.56       14.38     13.05 o 
  -5  14   4      208.74      192.83     21.58 o 
  -4  14   4      287.28      283.68     23.73 o 
  -3  14   4       19.67       28.42     19.75 o 
  -2  14   4       22.99       25.35     20.61 o 
  -1  14   4       11.38       11.97     20.32 o 
   0  14   4       35.09       14.78     21.45 o 
   1  14   4        0.04        9.95     22.07 o 
   2  14   4        3.49        3.24     21.51 o 
   3  14   4       11.53        9.52     24.18 o 
   4  14   4        1.16        0.51     24.91 o 
   5  14   4       69.17      105.89     27.67 o 
   6  14   4       38.09       38.01     25.95 o 
   7  14   4      395.88      429.80     35.07 o 
   8  14   4       63.03       82.89     29.51 o 
 -11  15   4       83.67       93.87     18.00 o 
 -10  15   4        0.19       10.41     15.93 o 
  -9  15   4      190.82      175.65     18.07 o 
  -8  15   4      101.70       81.47     22.80 o 
  -7  15   4      156.35      154.05     15.87 o 
  -6  15   4       99.55       90.12     20.39 o 
  -5  15   4      123.88      138.06     21.44 o 
  -4  15   4      227.99      252.76     24.09 o 
  -3  15   4       37.70       69.38     21.87 o 
  -2  15   4        0.04        5.96     20.87 o 
  -1  15   4      247.23      272.61     26.69 o 
   0  15   4       18.78        7.35     22.86 o 
   1  15   4      287.48      305.36     29.33 o 
   2  15   4        0.14        7.05     24.21 o 
   3  15   4       52.19       29.08     26.14 o 
   4  15   4       50.19       56.39     27.35 o 
   5  15   4       51.02       40.40     27.99 o 
   6  15   4        5.96       21.49     28.10 o 
   7  15   4       56.18       92.92     31.14 o 
 -11  16   4        9.38        6.28     22.67 o 
 -10  16   4        0.64        4.69     22.57 o 
  -9  16   4       47.26       39.46     23.50 o 
  -8  16   4       70.79       88.25     24.61 o 
  -7  16   4       28.83       26.15     15.42 o 
  -6  16   4      199.92      216.72     24.29 o 
  -5  16   4       54.72       69.12     22.63 o 
  -4  16   4       40.80       48.43     22.59 o 
  -3  16   4       14.24        6.35     23.09 o 
  -2  16   4      113.09      101.09     24.71 o 
  -1  16   4        0.15        2.11     23.54 o 
   0  16   4       24.87       -3.75     24.15 o 
   1  16   4       31.45       20.47     25.12 o 
   2  16   4        0.05       -8.17     25.74 o 
   3  16   4      107.35      126.57     29.11 o 
   4  16   4        5.99       26.13     29.43 o 
   5  16   4        7.05       14.33     29.51 o 
 -10  17   4        2.36       -4.33     24.02 o 
  -9  17   4       53.18       62.15     24.99 o 
  -8  17   4      206.21      211.38     27.93 o 
  -7  17   4      114.52       66.97     25.15 o 
  -6  17   4        0.13       -1.61     20.59 o 
  -5  17   4      109.70      118.99     26.04 o 
  -4  17   4       75.70       81.46     26.06 o 
  -3  17   4        3.20      -11.32     24.95 o 
  -2  17   4       78.04       80.68     27.10 o 
  -1  17   4      267.02      259.66     30.52 o 
   0  17   4      202.57      218.55     30.04 o 
   1  17   4        8.66        8.23     27.01 o 
   2  17   4       19.37       31.99     29.35 o 
   3  17   4       19.45       31.91     29.41 o 
  -8  18   4        2.25       15.25     23.63 o 
  -7  18   4       54.72       41.29     25.17 o 
  -6  18   4       13.42       12.37     17.52 o 
  -5  18   4        0.00       18.33     27.25 o 
  -4  18   4       13.36       10.30     25.73 o 
  -3  18   4        1.00       10.13     28.01 o 
  -2  18   4        3.99       -4.46     27.93 o 
  -1  18   4        2.80        6.13     28.89 o 
   0  18   4        9.46       34.57     29.56 o 
   1  18   4      133.53      139.05     32.13 o 
  -5  19   4       32.71       35.02     28.58 o 
  -4  19   4       86.42       77.11     29.52 o 
  -3  19   4       35.90       63.63     29.33 o 
   3 -19   5      181.19      186.13     32.72 o 
   4 -19   5      131.02      152.92     30.23 o 
   5 -19   5       22.46       20.75     25.56 o 
   0 -18   5      150.78      193.36     32.94 o 
   1 -18   5        7.57      -12.44     27.10 o 
   2 -18   5        2.88       11.89     28.26 o 
   3 -18   5      146.22      155.98     29.98 o 
   4 -18   5        0.04       -2.20     17.35 o 
   5 -18   5       15.96       25.31     17.21 o 
   6 -18   5       11.45       22.16     17.04 o 
   7 -18   5        8.44        0.53     23.17 o 
  -3 -17   5      190.58      180.79     32.94 o 
  -2 -17   5        5.21        5.81     29.35 o 
  -1 -17   5        0.07        1.10     27.65 o 
   0 -17   5        8.78       15.63     26.51 o 
   1 -17   5       51.79       60.13     27.32 o 
   2 -17   5        1.67        1.67     24.81 o 
   3 -17   5       64.81       52.14     16.73 o 
   4 -17   5      468.65      513.91     29.50 o 
   5 -17   5       20.12       17.69     15.57 o 
   6 -17   5       39.36       29.67     16.43 o 
   7 -17   5        0.00        4.14     22.75 o 
   8 -17   5       47.09       45.14     24.67 o 
  -5 -16   5      237.88      258.29     32.88 o 
  -4 -16   5       14.02        8.63     28.41 o 
  -3 -16   5        5.30       13.02     26.47 o 
  -2 -16   5       47.51       69.72     28.22 o 
  -1 -16   5       18.86       38.55     25.30 o 
   0 -16   5        0.45       -0.39     25.34 o 
   1 -16   5       52.55       34.69     24.55 o 
   2 -16   5       42.19       36.75     14.58 o 
   3 -16   5     1487.84     1478.64     29.53 o 
   4 -16   5       50.72       44.05     15.23 o 
   5 -16   5        0.01        1.48     15.00 o 
   6 -16   5       19.16       30.10     15.20 o 
   7 -16   5       34.54       47.54     15.38 o 
   8 -16   5        9.78       11.32     22.10 o 
   9 -16   5        6.43       -8.39     22.36 o 
  10 -16   5       68.52       75.10     26.48 o 
  -7 -15   5      226.59      220.52     32.22 o 
  -6 -15   5       25.74       30.94     27.16 o 
  -5 -15   5      274.81      352.02     32.51 o 
  -4 -15   5      319.40      354.22     32.66 o 
  -3 -15   5      234.61      206.67     28.01 o 
  -2 -15   5      408.71      402.89     32.66 o 
  -1 -15   5      113.76      108.98     26.55 o 
   0 -15   5      348.69      307.01     28.61 o 
   1 -15   5        0.02       -0.91     13.05 o 
   2 -15   5       61.38       63.65     14.28 o 
   3 -15   5        0.59        2.61     13.39 o 
   4 -15   5        0.31        8.90     13.85 o 
   5 -15   5     2453.69     2320.51     46.37 o 
   6 -15   5      172.33      187.31     15.88 o 
   7 -15   5      441.88      473.65     14.99 o 
   8 -15   5      107.25      124.17     22.60 o 
   9 -15   5       45.60       38.98     22.13 o 
  10 -15   5        4.74       15.12     24.42 o 
  11 -15   5       16.47       42.75     24.19 o 
  -8 -14   5      592.30      715.18     40.14 o 
  -7 -14   5      197.98      212.54     30.88 o 
  -6 -14   5      103.07      134.16     27.85 o 
  -5 -14   5       34.45       57.31     25.37 o 
  -4 -14   5        1.20        6.06     23.18 o 
  -3 -14   5       13.66       16.66     23.73 o 
  -2 -14   5       34.24       31.19     22.74 o 
  -1 -14   5       35.87       36.98     21.55 o 
   0 -14   5       46.43       37.77     21.07 o 
   1 -14   5        2.24        6.13     12.59 o 
   2 -14   5        3.76        9.11     12.81 o 
   3 -14   5       99.82       97.46     14.19 o 
   4 -14   5       23.40       17.90     13.36 o 
   5 -14   5        8.78        4.12     12.79 o 
   6 -14   5      112.35       98.96     13.93 o 
   7 -14   5      165.78      164.93     11.51 o 
   8 -14   5       22.89       41.49      9.60 o 
   9 -14   5        5.54        1.73     19.62 o 
  10 -14   5        0.89       -1.21     22.26 o 
  11 -14   5       47.25       48.48     23.75 o 
  12 -14   5        4.26        9.03     23.98 o 
 -10 -13   5       12.21        8.03     28.85 o 
  -9 -13   5       60.08       77.08     28.82 o 
  -8 -13   5       10.66        8.51     26.28 o 
  -7 -13   5      255.98      303.54     30.39 o 
  -6 -13   5      273.62      272.49     29.94 o 
  -5 -13   5        8.95       13.38     24.16 o 
  -4 -13   5      153.48      158.46     25.96 o 
  -3 -13   5        3.90       12.33     21.17 o 
  -2 -13   5      441.16      425.59     28.62 o 
  -1 -13   5      393.89      387.53     26.92 o 
   0 -13   5       75.59       77.55     12.56 o 
   1 -13   5      961.11      959.83     21.33 o 
   2 -13   5     2059.40     1956.66     29.00 o 
   3 -13   5       60.73       71.55     12.59 o 
   4 -13   5       31.86       23.57     11.92 o 
   5 -13   5      224.99      231.70     15.08 o 
   6 -13   5      280.00      303.86     15.54 o 
   7 -13   5       82.48       88.39      9.87 o 
   8 -13   5      212.69      213.50     11.33 o 
   9 -13   5       36.42       35.21     11.67 o 
  10 -13   5        8.81       17.73     21.96 o 
  11 -13   5        1.07        1.70     21.76 o 
  12 -13   5        2.97       16.15     24.43 o 
  13 -13   5       45.33       46.82     24.31 o 
 -11 -12   5      284.11      318.17     34.56 o 
 -10 -12   5       96.87       91.10     28.02 o 
  -9 -12   5      112.53      150.27     27.81 o 
  -8 -12   5       49.57       62.36     26.09 o 
  -7 -12   5       72.25       88.86     17.84 o 
  -6 -12   5       12.73       19.35     14.70 o 
  -5 -12   5        9.09       12.38      9.33 o 
  -4 -12   5       82.05       70.18      9.19 o 
  -3 -12   5      727.98      732.59     22.76 o 
  -2 -12   5      149.85      148.13     14.14 o 
  -1 -12   5      256.22      222.02     23.54 o 
   0 -12   5     3536.46     3521.72    114.76 o 
   1 -12   5     1206.26     1194.18     21.95 o 
   2 -12   5     1224.53     1251.47     22.48 o 
   3 -12   5      925.37      884.20     19.88 o 
   4 -12   5      929.51      869.39     19.86 o 
   5 -12   5      105.91       98.48     12.56 o 
   6 -12   5      126.63      120.18      9.28 o 
   7 -12   5       26.77       24.79      8.55 o 
   8 -12   5      168.62      175.25      9.85 o 
   9 -12   5       15.46       14.92     19.81 o 
  10 -12   5      124.39      139.89     23.02 o 
  11 -12   5        9.52        4.97     21.03 o 
  12 -12   5      347.31      413.88     30.88 o 
  13 -12   5        0.00        2.26     22.67 o 
 -11 -11   5       40.93       45.80     18.59 o 
 -10 -11   5       39.53       53.50     17.54 o 
  -9 -11   5       30.14       20.29     12.11 o 
  -8 -11   5        0.05       -1.43     11.46 o 
  -7 -11   5       12.33       23.58     10.63 o 
  -6 -11   5       97.05       91.06     10.60 o 
  -5 -11   5      771.01      681.86     15.00 o 
  -4 -11   5       17.14       15.62      8.41 o 
  -3 -11   5      732.41      713.93     13.13 o 
  -2 -11   5      415.63      418.64      9.35 o 
  -1 -11   5      182.10      172.43      5.68 o 
   0 -11   5      344.43      297.49     13.15 o 
   1 -11   5      126.15      116.37     11.08 o 
   2 -11   5      235.43      201.11     12.13 o 
   3 -11   5      251.48      224.21     12.73 o 
   4 -11   5       17.50       17.82     10.25 o 
   5 -11   5      299.95      284.54     13.68 o 
   6 -11   5        0.20        1.18      4.71 o 
   7 -11   5       15.67       17.44      6.07 o 
   8 -11   5        2.16        4.75      6.11 o 
   9 -11   5       18.20       22.68     11.61 o 
  10 -11   5      244.72      284.69     14.70 o 
  11 -11   5       24.43       30.21     20.82 o 
  12 -11   5      480.85      471.07     30.18 o 
  13 -11   5       15.71       35.59     24.41 o 
  14 -11   5       36.35       39.43     24.75 o 
 -12 -10   5      359.81      402.21     34.81 o 
 -11 -10   5       75.46       90.58     14.36 o 
 -10 -10   5       95.87      107.26     13.61 o 
  -9 -10   5       37.99       25.29     11.62 o 
  -8 -10   5       83.10       70.45     11.71 o 
  -7 -10   5      113.51      110.68     11.02 o 
  -6 -10   5      309.29      285.07     12.22 o 
  -5 -10   5      135.74      115.00      9.84 o 
  -4 -10   5     2762.49     2591.12     23.04 o 
  -3 -10   5      197.00      173.31     17.90 o 
  -2 -10   5       54.91       68.01      7.30 o 
  -1 -10   5      453.61      425.86     10.06 o 
   0 -10   5       77.44       62.84      7.53 o 
   1 -10   5      229.39      229.55     14.12 o 
   2 -10   5        6.98        8.69      8.46 o 
   3 -10   5       59.06       78.54     13.73 o 
   4 -10   5       81.13      107.97     10.39 o 
   5 -10   5      239.47      207.67     11.62 o 
   6 -10   5       55.78       68.67      5.97 o 
   7 -10   5      416.86      441.02      8.89 o 
   8 -10   5        1.51        6.71      6.09 o 
   9 -10   5       40.46       41.77      7.58 o 
  10 -10   5       40.48       51.73     12.28 o 
  11 -10   5        5.85       12.62     12.52 o 
  12 -10   5       32.03       32.52     14.19 o 
  13 -10   5       23.92       28.65     15.52 o 
  14 -10   5       71.89      109.12     24.41 o 
 -13  -9   5      235.59      225.75     32.91 o 
 -12  -9   5        5.53       11.61     16.24 o 
 -11  -9   5      304.82      360.43     16.66 o 
 -10  -9   5        1.04        6.65     12.13 o 
  -9  -9   5       63.70       57.57     11.78 o 
  -8  -9   5      228.41      278.93     13.14 o 
  -7  -9   5      188.10      161.55     11.22 o 
  -6  -9   5      437.39      355.73     12.50 o 
  -5  -9   5      596.48      537.78     13.16 o 
  -4  -9   5       15.38       14.38      5.20 o 
  -3  -9   5       78.73       84.57      5.82 o 
  -2  -9   5      816.14      761.79      9.61 o 
  -1  -9   5      493.17      461.10      8.04 o 
   0  -9   5        3.15        2.86      2.39 o 
   1  -9   5      272.27      293.78     10.76 o 
   2  -9   5     2361.12     2214.81     51.64 o 
   3  -9   5     1309.71     1336.42     27.35 o 
   4  -9   5     1093.83     1010.17     25.93 o 
   5  -9   5     2126.39     2250.60     19.55 o 
   6  -9   5      885.12      920.92     12.30 o 
   7  -9   5     2444.66     2360.26     16.40 o 
   8  -9   5      439.32      465.29     15.81 o 
   9  -9   5       15.40       20.03      6.91 o 
  10  -9   5      115.45      132.92     13.48 o 
  11  -9   5      184.27      176.32     14.65 o 
  12  -9   5      608.85      658.26     29.11 o 
  13  -9   5      407.14      433.00     19.89 o 
  14  -9   5       52.62       69.31     16.65 o 
  15  -9   5       19.09       23.08     17.57 o 
 -13  -8   5        3.47       -2.00     27.16 o 
 -12  -8   5      111.65      110.29     16.46 o 
 -11  -8   5       25.24       34.56     12.30 o 
 -10  -8   5       51.55       81.51     11.78 o 
  -9  -8   5        8.99       -0.40      9.95 o 
  -8  -8   5      112.36      100.56     10.79 o 
  -7  -8   5      592.54      508.34     13.68 o 
  -6  -8   5       20.68       23.68      8.52 o 
  -5  -8   5       89.37       72.44      6.82 o 
  -4  -8   5       89.67       92.87      5.36 o 
  -3  -8   5       59.73       51.41      4.92 o 
  -2  -8   5     1986.22     1846.11     12.14 o 
  -1  -8   5        0.44        4.13      4.77 o 
   0  -8   5      384.61      389.19      9.08 o 
   1  -8   5      103.73      108.96      5.04 o 
   2  -8   5        0.23        0.81      2.69 o 
   3  -8   5      792.99      776.70     12.80 o 
   4  -8   5       58.81       49.72      4.48 o 
   5  -8   5       18.20       10.47      4.39 o 
   6  -8   5       14.68       12.88      5.00 o 
   7  -8   5     1735.58     1718.48     16.01 o 
   8  -8   5       52.52       55.50      6.59 o 
   9  -8   5        0.31        0.70      6.24 o 
  10  -8   5        2.63        4.09     11.10 o 
  11  -8   5        0.18        7.62     12.69 o 
  12  -8   5      133.33      105.74     15.17 o 
  13  -8   5      195.27      233.59     20.61 o 
  14  -8   5       85.94      100.54     17.59 o 
  15  -8   5       89.78      109.28     17.71 o 
  16  -8   5        0.02       -5.60     27.11 o 
 -13  -7   5        0.76       -6.46     26.34 o 
 -12  -7   5        0.98       -6.06     14.29 o 
 -11  -7   5        1.57        8.49     10.80 o 
 -10  -7   5       67.83       61.30     11.04 o 
  -9  -7   5        5.54        4.89      9.94 o 
  -8  -7   5      507.75      396.26     13.18 o 
  -7  -7   5        2.54       -1.28      8.18 o 
  -6  -7   5      306.37      289.97      6.90 o 
  -5  -7   5      212.88      202.35      5.26 o 
  -4  -7   5       75.70       72.25      4.79 o 
  -3  -7   5       56.52       63.15      5.38 o 
  -2  -7   5      456.14      496.35      7.60 o 
  -1  -7   5     1456.99     1508.85     28.16 o 
   0  -7   5      311.53      268.07      6.77 o 
   1  -7   5      601.31      614.60      6.72 o 
   2  -7   5      626.73      701.71      7.98 o 
   3  -7   5     4047.57     4382.48     33.44 o 
   4  -7   5      696.53      730.28     10.31 o 
   5  -7   5        4.42        5.51      3.64 o 
   6  -7   5      336.63      351.01      6.17 o 
   7  -7   5       43.24       38.60      5.76 o 
   8  -7   5      307.66      300.09      6.51 o 
   9  -7   5      344.85      331.81     14.55 o 
  10  -7   5       74.16       62.01     12.38 o 
  11  -7   5      118.53       83.54     13.90 o 
  12  -7   5       43.79       33.52     14.19 o 
  13  -7   5      396.30      415.52     19.12 o 
  14  -7   5        0.89        2.72     15.46 o 
  15  -7   5      232.78      223.46     26.24 o 
  16  -7   5       52.66       85.31     27.12 o 
 -14  -6   5      202.50      161.18     30.23 o 
 -13  -6   5        0.77       -7.72     27.29 o 
 -12  -6   5      136.63      142.37     17.01 o 
 -11  -6   5       55.42       65.03     11.09 o 
 -10  -6   5        4.36        7.79      9.48 o 
  -9  -6   5       85.96       87.64     10.06 o 
  -8  -6   5      594.79      622.10     14.09 o 
  -7  -6   5        0.01        0.52      7.65 o 
  -6  -6   5       84.22       98.81      8.42 o 
  -5  -6   5      110.78      110.32      3.52 o 
  -4  -6   5       38.49       33.29      3.66 o 
  -3  -6   5       69.50       76.00      4.96 o 
  -2  -6   5      293.71      292.50      5.66 o 
  -1  -6   5      834.01      792.95      8.81 o 
   0  -6   5        7.11       19.28      4.10 o 
   1  -6   5     2648.14     2986.83     31.20 o 
   2  -6   5     4584.73     4675.30     41.23 o 
   3  -6   5     7584.69     7938.48     48.74 o 
   4  -6   5       67.91       85.92      3.46 o 
   5  -6   5      135.35      128.64      4.32 o 
   6  -6   5      414.37      425.60      7.04 o 
   7  -6   5      516.74      535.16     14.34 o 
   8  -6   5      165.20      151.40      8.31 o 
   9  -6   5      203.70      201.91      6.82 o 
  10  -6   5      216.66      178.58     13.75 o 
  11  -6   5       27.75       30.42     12.30 o 
  12  -6   5      326.98      359.39     17.88 o 
  13  -6   5      112.62      102.67     15.21 o 
  14  -6   5       58.69       40.17     15.48 o 
  15  -6   5        1.14       -6.26     16.96 o 
  16  -6   5       95.93       91.42     18.63 o 
 -14  -5   5       39.59       47.88     27.96 o 
 -13  -5   5       57.11       69.13     27.81 o 
 -12  -5   5       10.15       29.98     13.10 o 
 -11  -5   5       57.44       51.89     10.11 o 
 -10  -5   5       61.80       51.69      9.55 o 
  -9  -5   5        2.70        6.23      8.69 o 
  -8  -5   5       27.21       24.59      8.18 o 
  -7  -5   5      117.04      130.85      8.55 o 
  -6  -5   5       41.48       37.12      6.96 o 
  -5  -5   5       31.81       28.74      9.79 o 
  -4  -5   5     2498.10     2661.41     41.58 o 
  -3  -5   5      534.63      484.14      7.03 o 
  -2  -5   5      142.04      174.49      5.37 o 
  -1  -5   5      398.21      478.31      6.60 o 
   0  -5   5        1.40        1.98      3.78 o 
   1  -5   5      114.18      161.86      4.44 o 
   2  -5   5     7052.09     6993.81     52.64 o 
   3  -5   5       48.19       50.93      3.44 o 
   4  -5   5      152.53      173.46      3.62 o 
   5  -5   5        7.25        9.58      3.78 o 
   6  -5   5      168.47      169.24      9.49 o 
   7  -5   5      859.51      819.19     33.88 o 
   8  -5   5      440.21      416.67      8.65 o 
   9  -5   5      571.52      546.09      8.72 o 
  10  -5   5      219.33      176.57     13.28 o 
  11  -5   5      249.92      235.34     15.29 o 
  12  -5   5      352.46      332.65     22.79 o 
  13  -5   5       21.33       38.04     14.47 o 
  14  -5   5       17.21       16.98     15.28 o 
  15  -5   5        5.22       -4.97     15.34 o 
  16  -5   5       10.44       21.26     17.70 o 
 -14  -4   5       26.87       17.48     27.66 o 
 -13  -4   5       18.37       10.36     25.41 o 
 -12  -4   5       21.24       29.02     12.74 o 
 -11  -4   5       83.22       56.74      9.58 o 
 -10  -4   5        5.24        2.24      8.68 o 
  -9  -4   5        0.19       -1.16      7.75 o 
  -8  -4   5       11.34        3.79      7.10 o 
  -7  -4   5       77.88       81.08      7.56 o 
  -6  -4   5      284.66      330.17     15.33 o 
  -5  -4   5      142.16      158.91     11.57 o 
  -4  -4   5      507.62      570.66     16.61 o 
  -3  -4   5       39.35       38.25      2.52 o 
  -2  -4   5       49.46       44.88      2.88 o 
  -1  -4   5        0.86        1.72      3.02 o 
   0  -4   5      280.22      227.58      5.14 o 
   1  -4   5     1489.55     1590.40     16.02 o 
   2  -4   5      489.78      536.58      6.51 o 
   3  -4   5     2352.17     2411.62     17.51 o 
   4  -4   5      489.52      482.82      5.31 o 
   5  -4   5      118.24      106.76      5.01 o 
   6  -4   5      894.04      947.82     11.04 o 
   7  -4   5      154.80      175.00      5.55 o 
   8  -4   5      544.92      554.32     10.53 o 
   9  -4   5      718.16      695.28      9.56 o 
  10  -4   5       38.81       57.84     11.37 o 
  11  -4   5        6.04        5.96     11.70 o 
  12  -4   5        1.59        5.36     12.53 o 
  13  -4   5       52.84       32.69     14.83 o 
  14  -4   5       12.12        7.57     14.73 o 
  15  -4   5        3.23       -8.83     16.13 o 
  16  -4   5       12.78       17.51     20.91 o 
 -14  -3   5        1.00       26.62     27.60 o 
 -13  -3   5       38.38       36.96     24.99 o 
 -12  -3   5        0.01        0.96     11.88 o 
 -11  -3   5     1431.41     1525.46     19.52 o 
 -10  -3   5      256.07      223.84      9.98 o 
  -9  -3   5      146.11      134.66      8.81 o 
  -8  -3   5        8.99        5.90      6.99 o 
  -7  -3   5      543.06      577.99     14.06 o 
  -6  -3   5     1663.54     1585.59     26.60 o 
  -5  -3   5      445.02      488.56     15.39 o 
  -4  -3   5     1693.26     1728.78     25.33 o 
  -3  -3   5       18.51       26.83      7.56 o 
  -2  -3   5        6.63        5.31      2.07 o 
  -1  -3   5     1610.30     1633.34     21.74 o 
   0  -3   5        0.78        2.52      3.16 o 
   1  -3   5     7327.01     7837.98     77.33 o 
   2  -3   5     1784.32     1897.13     10.50 o 
   3  -3   5     3060.09     3185.22     12.52 o 
   4  -3   5     5748.30     5932.42     45.31 o 
   5  -3   5       13.18       14.70      2.06 o 
   6  -3   5        4.64       10.71      3.77 o 
   7  -3   5       99.45       91.02      4.93 o 
   8  -3   5      682.18      737.68     13.63 o 
   9  -3   5      117.39      119.03      6.16 o 
  10  -3   5       43.39       45.19     11.41 o 
  11  -3   5       99.95       92.86     13.19 o 
  12  -3   5      570.17      525.35     25.42 o 
  13  -3   5      294.91      304.33     18.17 o 
  14  -3   5        2.41       -3.00     15.18 o 
  15  -3   5        0.29        0.56     15.65 o 
 -15  -2   5        9.76       31.49     28.11 o 
 -14  -2   5      115.11      155.24     29.86 o 
 -13  -2   5      281.87      320.54     31.65 o 
 -12  -2   5      104.70      113.63     13.36 o 
 -11  -2   5        0.12        7.23      7.55 o 
 -10  -2   5       79.25       61.29      6.42 o 
  -9  -2   5      861.20      807.41     12.78 o 
  -8  -2   5       60.70       54.35      4.09 o 
  -7  -2   5       67.60       61.51     10.13 o 
  -6  -2   5      979.83     1028.11     21.12 o 
  -5  -2   5        3.18        7.13      6.00 o 
  -4  -2   5      939.75     1069.33     19.58 o 
  -3  -2   5       34.95       85.25      8.27 o 
  -2  -2   5     1292.45     1399.42     15.72 o 
  -1  -2   5     1998.76     2090.01     12.72 o 
   0  -2   5      558.52      629.17      8.21 o 
   1  -2   5     9250.99     9852.77     97.39 o 
   2  -2   5      784.58      775.48      9.16 o 
   3  -2   5      239.16      255.31      3.75 o 
   4  -2   5      423.30      439.96      8.26 o 
   5  -2   5     2257.14     2343.70     24.16 o 
   6  -2   5       48.43       65.03      5.62 o 
   7  -2   5     1161.78     1131.31     12.28 o 
   8  -2   5        0.73        4.49      5.35 o 
   9  -2   5      124.38      108.66      9.04 o 
  10  -2   5       73.34       72.74     12.03 o 
  11  -2   5      253.54      248.67     14.64 o 
  12  -2   5      161.06      156.14     14.84 o 
  13  -2   5      326.25      344.48     18.17 o 
  14  -2   5       73.15       86.60     16.04 o 
  15  -2   5      112.47      113.80     17.54 o 
 -15  -1   5       97.12       94.81     29.66 o 
 -14  -1   5        9.41       16.34     26.03 o 
 -13  -1   5       75.79       94.22     25.02 o 
 -12  -1   5      145.57      160.55     16.98 o 
 -11  -1   5        0.00        0.26      6.83 o 
 -10  -1   5        0.26        2.97      4.14 o 
  -9  -1   5      627.99      554.01     14.13 o 
  -8  -1   5      116.94      126.91      4.39 o 
  -7  -1   5       42.28       33.80      3.49 o 
  -6  -1   5      112.86      123.38      4.08 o 
  -5  -1   5      249.06      259.06     13.22 o 
  -4  -1   5      337.70      362.56     12.48 o 
  -3  -1   5       49.56       73.45      9.69 o 
  -2  -1   5      464.52      461.83     12.02 o 
  -1  -1   5    10286.37    11119.34    114.55 o 
   0  -1   5      293.52      250.33      4.52 o 
   1  -1   5    15274.79    16129.42    123.89 o 
   2  -1   5      179.10      181.18      3.91 o 
   3  -1   5        3.34       17.42      3.23 o 
   4  -1   5     1410.90     1493.05     41.28 o 
   5  -1   5     4080.85     4143.46     49.11 o 
   6  -1   5      660.19      607.25      9.51 o 
   7  -1   5       34.66       34.95      5.68 o 
   8  -1   5      195.31      199.45      7.54 o 
   9  -1   5       74.72       82.12     10.65 o 
  10  -1   5        1.00        0.17     11.11 o 
  11  -1   5      289.72      251.87     15.08 o 
  12  -1   5        0.11       -2.38     12.77 o 
  13  -1   5       66.04       80.17     14.41 o 
  14  -1   5       11.77       16.37     14.60 o 
  15  -1   5        1.82       -5.89     15.76 o 
 -15   0   5       38.91       51.94     27.53 o 
 -14   0   5        0.99       29.31     25.87 o 
 -13   0   5       49.42       53.29     25.23 o 
 -12   0   5       70.31       79.17     12.82 o 
 -11   0   5      430.68      436.05      9.69 o 
 -10   0   5      464.45      465.82      7.50 o 
  -9   0   5      267.05      255.94      5.23 o 
  -8   0   5        2.52        5.94      3.68 o 
  -7   0   5        0.03        3.13      3.18 o 
  -6   0   5     3280.46     3436.19     44.08 o 
  -5   0   5       20.30       30.05      3.41 o 
  -4   0   5     2331.64     2242.90     12.90 o 
  -3   0   5        4.37        5.15      2.91 o 
  -2   0   5      112.78      201.78      6.48 o 
  -1   0   5    49381.91    51271.25    272.41 o 
   0   0   5        2.07        5.20      5.61 o 
   1   0   5     4231.87     4279.87     70.39 o 
   2   0   5       94.89      107.03      3.94 o 
   3   0   5     1934.25     2197.13     14.52 o 
   4   0   5    14112.57    14915.76     96.04 o 
   5   0   5     1674.38     1829.86     48.70 o 
   6   0   5      355.72      363.13      6.92 o 
   7   0   5        1.13        1.68      4.67 o 
   8   0   5       22.86       28.34      5.36 o 
   9   0   5       17.88       24.07      5.48 o 
  10   0   5     1041.09     1022.36     14.51 o 
  11   0   5       98.78       75.05     12.58 o 
  12   0   5       19.15       15.51     12.95 o 
  13   0   5       53.60       56.55     14.03 o 
  14   0   5        0.99       12.78     14.23 o 
  15   0   5        0.48       18.61     29.25 o 
 -15   1   5      269.77      283.19     32.95 o 
 -14   1   5       21.66        9.58     24.77 o 
 -13   1   5       31.00       37.65     23.98 o 
 -12   1   5       17.83       20.04     10.53 o 
 -11   1   5      405.60      435.22     10.30 o 
 -10   1   5        3.06        2.72      3.93 o 
  -9   1   5      602.18      627.92      6.22 o 
  -8   1   5      530.80      512.86      7.78 o 
  -7   1   5      572.00      593.54      7.70 o 
  -6   1   5      761.05      738.58      9.79 o 
  -5   1   5       54.07       62.66      3.47 o 
  -4   1   5      166.03      178.83      4.98 o 
  -3   1   5     1785.26     1888.38     26.36 o 
  -2   1   5      812.78      948.15     11.40 o 
  -1   1   5     3313.40     3399.91     27.94 o 
   0   1   5     2711.14     2797.03     17.19 o 
   1   1   5      168.66      172.90      5.24 o 
   2   1   5      364.11      305.82     11.67 o 
   3   1   5      565.11      508.44     10.12 o 
   4   1   5      536.68      538.76     10.13 o 
   5   1   5      186.05      199.34      4.80 o 
   6   1   5      332.69      323.49      5.08 o 
   7   1   5       32.04       33.83      2.84 o 
   8   1   5        0.01        0.92      1.96 o 
   9   1   5     2208.19     2099.40     37.75 o 
  10   1   5      353.71      323.23     10.79 o 
  11   1   5      524.58      498.94     12.42 o 
  12   1   5      168.64      169.23     15.09 o 
  13   1   5       11.89       12.33     13.75 o 
  14   1   5      194.00      187.73     17.29 o 
  15   1   5        7.06       12.77     28.83 o 
 -15   2   5       27.72       47.52     29.16 o 
 -14   2   5        2.82       33.26     26.81 o 
 -13   2   5       15.80       26.80     24.06 o 
 -12   2   5       15.81       21.85      7.36 o 
 -11   2   5      228.60      252.02      9.10 o 
 -10   2   5       58.38       57.28      8.29 o 
  -9   2   5      282.29      270.31      7.15 o 
  -8   2   5       48.26       58.48      3.72 o 
  -7   2   5     4098.49     4253.96     15.86 o 
  -6   2   5      350.93      397.85      7.61 o 
  -5   2   5      172.38      180.43      4.31 o 
  -4   2   5      281.26      303.31      5.35 o 
  -3   2   5      869.19     1059.80     13.58 o 
  -2   2   5      344.06      378.55      7.98 o 
  -1   2   5     1996.98     1915.47     21.03 o 
   0   2   5     2269.59     2246.30     23.45 o 
   1   2   5        4.89       20.42      5.89 o 
   2   2   5      739.25      786.91     11.71 o 
   3   2   5      240.27      203.09      8.66 o 
   4   2   5      597.32      587.69     16.72 o 
   5   2   5      281.78      304.91      5.51 o 
   6   2   5      137.90      132.61      4.52 o 
   7   2   5      337.15      323.99      7.35 o 
   8   2   5      668.36      659.20      8.48 o 
   9   2   5        2.77        0.63      4.11 o 
  10   2   5       15.71       16.46      8.20 o 
  11   2   5      349.15      340.76     11.81 o 
  12   2   5      357.36      373.26     17.53 o 
  13   2   5        0.04       -0.10     13.40 o 
  14   2   5        9.60       44.85     28.04 o 
 -15   3   5        2.22       -6.45     25.52 o 
 -14   3   5        9.48       33.74     24.11 o 
 -13   3   5       14.53       13.50     22.12 o 
 -12   3   5        4.84        6.18      7.37 o 
 -11   3   5       54.66       42.54      7.36 o 
 -10   3   5      478.19      455.73     10.58 o 
  -9   3   5      108.92      116.37      7.96 o 
  -8   3   5      385.37      381.53     14.29 o 
  -7   3   5     1334.87     1370.41     13.67 o 
  -6   3   5     2195.92     2205.88     19.46 o 
  -5   3   5     1324.95     1432.46      9.68 o 
  -4   3   5     6484.92     6485.24     45.95 o 
  -3   3   5       93.64       80.51      4.67 o 
  -2   3   5     4494.20     4475.40     32.34 o 
  -1   3   5    17082.11    17103.82    250.35 o 
   0   3   5        7.03        7.84      8.09 o 
   1   3   5      217.75      217.97      9.05 o 
   2   3   5     4293.77     4579.66     41.48 o 
   3   3   5       11.48        8.80      7.24 o 
   4   3   5      386.19      333.01      6.50 o 
   5   3   5        5.14       12.50      4.73 o 
   6   3   5      491.73      464.79      7.79 o 
   7   3   5     1209.58     1258.80     11.81 o 
   8   3   5     4919.56     4805.39     22.11 o 
   9   3   5      614.12      597.12     13.52 o 
  10   3   5      288.07      240.91     11.18 o 
  11   3   5       45.54       52.04      9.61 o 
  12   3   5       19.26       18.25     13.03 o 
  13   3   5        1.01        9.74     13.63 o 
  14   3   5       41.08       69.86     30.43 o 
 -15   4   5        9.91        5.58     26.13 o 
 -14   4   5       30.60       42.35     24.73 o 
 -13   4   5       33.93       33.83     11.30 o 
 -12   4   5        4.35        9.56      7.56 o 
 -11   4   5      345.12      382.73     10.81 o 
 -10   4   5      252.70      233.00      9.20 o 
  -9   4   5       12.67       16.96      6.91 o 
  -8   4   5      731.40      714.76     58.21 o 
  -7   4   5     1071.43     1056.41      9.84 o 
  -6   4   5     3790.14     4003.61     34.67 o 
  -5   4   5        0.20        5.27      3.58 o 
  -4   4   5       38.31       35.29      3.63 o 
  -3   4   5       33.32       29.73      5.78 o 
  -2   4   5      221.20      182.85     10.52 o 
  -1   4   5      118.52      109.83      6.80 o 
   0   4   5      264.84      284.55     12.33 o 
   1   4   5      308.59      294.88      9.02 o 
   2   4   5        0.43       -0.90      7.45 o 
   3   4   5     1781.12     2033.61     19.79 o 
   4   4   5      254.74      335.15      7.86 o 
   5   4   5      302.88      334.70     12.39 o 
   6   4   5     1284.87     1241.92     13.80 o 
   7   4   5      345.04      341.50      9.73 o 
   8   4   5        0.05       -1.10      6.02 o 
   9   4   5        2.91        7.07      8.44 o 
  10   4   5      604.10      619.48     14.48 o 
  11   4   5       19.14       23.93      9.64 o 
  12   4   5        0.73        6.65     13.19 o 
  13   4   5      151.68      183.08     16.47 o 
  14   4   5      145.09      162.67     32.90 o 
 -16   5   5       70.37      101.03     29.68 o 
 -15   5   5       30.43       52.82     26.96 o 
 -14   5   5       47.52       67.25     25.86 o 
 -13   5   5       73.41       81.20     12.56 o 
 -12   5   5       42.25       25.83      8.02 o 
 -11   5   5       20.91       30.06      7.70 o 
 -10   5   5      338.91      311.05     10.08 o 
  -9   5   5      304.84      340.27     11.45 o 
  -8   5   5        0.24        1.12      3.29 o 
  -7   5   5      158.79      141.10      5.41 o 
  -6   5   5       76.66       68.22      5.00 o 
  -5   5   5      534.50      617.08      8.38 o 
  -4   5   5      247.72      241.82      6.60 o 
  -3   5   5     1066.67     1033.66     44.36 o 
  -2   5   5      100.38      103.98     10.54 o 
  -1   5   5     4356.61     5102.51     26.89 o 
   0   5   5      180.27      173.94      7.84 o 
   1   5   5      446.16      378.42      8.06 o 
   2   5   5      104.24       96.80      6.41 o 
   3   5   5        2.44        5.33      7.54 o 
   4   5   5      106.15      114.44      6.83 o 
   5   5   5      216.36      195.43     10.82 o 
   6   5   5     4289.18     4363.39     33.98 o 
   7   5   5      497.71      510.89     12.47 o 
   8   5   5       45.50       43.33      9.24 o 
   9   5   5       83.25       91.31      9.92 o 
  10   5   5      170.32      169.57     11.00 o 
  11   5   5        1.94        8.75     10.05 o 
  12   5   5      228.44      282.65     16.74 o 
  13   5   5      211.85      215.79     30.67 o 
  14   5   5        2.76       23.04     28.69 o 
 -16   6   5        0.01       24.87     26.80 o 
 -15   6   5       34.74       35.68     26.20 o 
 -14   6   5        1.35       10.21     22.82 o 
 -13   6   5      291.94      271.93     15.84 o 
 -12   6   5       35.69       45.34      8.80 o 
 -11   6   5      227.35      225.11     14.66 o 
 -10   6   5       16.18       12.37      7.82 o 
  -9   6   5      214.66      230.98     10.96 o 
  -8   6   5      104.41       92.54      7.33 o 
  -7   6   5        0.94        3.59      4.35 o 
  -6   6   5     1526.00     1598.47     11.86 o 
  -5   6   5      791.83      823.38     22.45 o 
  -4   6   5      120.63       97.54      6.59 o 
  -3   6   5      249.63      222.87     13.95 o 
  -2   6   5      668.92      670.21     20.02 o 
  -1   6   5     4530.75     4660.54     58.30 o 
   0   6   5     1019.51     1007.62     14.00 o 
   1   6   5       56.40       86.88      6.25 o 
   2   6   5      434.91      446.34      9.19 o 
   3   6   5        0.22        3.84      7.89 o 
   4   6   5     1236.58     1233.25     19.76 o 
   5   6   5        0.27       15.79      9.81 o 
   6   6   5     3199.25     3109.62     30.46 o 
   7   6   5      329.63      299.81     15.99 o 
   8   6   5       46.11       56.25      9.50 o 
   9   6   5      553.79      545.90     14.28 o 
  10   6   5       38.28       59.26     10.42 o 
  11   6   5       21.08       29.43     10.51 o 
  12   6   5      106.56      134.70     15.28 o 
  13   6   5      270.32      242.70     32.68 o 
 -16   7   5      112.32      124.73     30.76 o 
 -15   7   5       76.66       93.84     28.50 o 
 -14   7   5        7.01       12.01     13.79 o 
 -13   7   5        0.17        9.20     12.83 o 
 -12   7   5       21.19       13.83      8.43 o 
 -11   7   5        7.50       10.21      8.27 o 
 -10   7   5      293.04      295.15     10.84 o 
  -9   7   5      162.24      202.54     11.52 o 
  -8   7   5     4212.40     4028.19     61.88 o 
  -7   7   5     1189.81     1175.92     13.08 o 
  -6   7   5      237.20      236.05      6.73 o 
  -5   7   5      132.39      146.61      6.24 o 
  -4   7   5       66.35       71.93      6.42 o 
  -3   7   5      361.58      367.10     14.91 o 
  -2   7   5      754.51      811.27     12.67 o 
  -1   7   5     1548.73     1651.31     29.43 o 
   0   7   5       59.62       65.50      7.20 o 
   1   7   5      215.29      256.43      7.80 o 
   2   7   5       68.93       69.69      6.46 o 
   3   7   5     1499.00     1476.74     19.76 o 
   4   7   5     1321.44     1264.86     19.78 o 
   5   7   5      725.31      725.50     17.49 o 
   6   7   5      187.65      190.70     13.56 o 
   7   7   5       58.62       53.91     12.12 o 
   8   7   5       63.47       66.70     10.35 o 
   9   7   5        3.49       12.20      9.84 o 
  10   7   5      113.88      122.38     11.69 o 
  11   7   5        0.39       13.24     10.71 o 
  12   7   5        0.65       15.15     27.72 o 
  13   7   5       25.16       33.50     27.53 o 
 -16   8   5       55.56       62.05     27.49 o 
 -15   8   5      505.82      560.58     34.74 o 
 -14   8   5        0.11       -6.57     13.61 o 
 -13   8   5        6.85       14.50     12.83 o 
 -12   8   5       52.73       52.93      9.67 o 
 -11   8   5       85.37       76.29      9.79 o 
 -10   8   5       28.17       29.54      8.51 o 
  -9   8   5      619.19      596.69     13.19 o 
  -8   8   5     2884.19     2912.53     34.53 o 
  -7   8   5      999.73      981.64     11.74 o 
  -6   8   5       57.07       55.22      6.13 o 
  -5   8   5      479.53      524.25     11.19 o 
  -4   8   5       49.10       40.09     11.22 o 
  -3   8   5      122.01      124.69      7.83 o 
  -2   8   5      226.94      193.66      8.51 o 
  -1   8   5      187.16      183.20      8.41 o 
   0   8   5      454.99      470.42     11.48 o 
   1   8   5      226.80      194.74      7.59 o 
   2   8   5       60.43       68.71      9.41 o 
   3   8   5      730.69      679.93     18.58 o 
   4   8   5     1116.14     1062.65     19.31 o 
   5   8   5      383.04      367.30     14.53 o 
   6   8   5     1175.03     1198.85     22.30 o 
   7   8   5      242.57      225.42     15.09 o 
   8   8   5      455.27      459.90     18.14 o 
   9   8   5        0.02        5.05     10.44 o 
  10   8   5      110.24      127.77     12.16 o 
  11   8   5      219.16      264.64     26.54 o 
  12   8   5      149.61      161.58     30.75 o 
  13   8   5        4.98        7.84     26.60 o 
 -16   9   5       38.26       39.20     27.45 o 
 -15   9   5       39.63      105.73     25.84 o 
 -14   9   5       18.54       28.41     14.11 o 
 -13   9   5       65.89       47.85     13.70 o 
 -12   9   5       20.26       17.56      9.52 o 
 -11   9   5        0.18        4.16      9.15 o 
 -10   9   5      108.55      126.78      9.91 o 
  -9   9   5      110.52      114.08      8.42 o 
  -8   9   5      929.66      907.00     13.98 o 
  -7   9   5     6326.50     6418.54     33.15 o 
  -6   9   5     1626.72     1645.58     18.43 o 
  -5   9   5      249.88      232.61      9.83 o 
  -4   9   5        0.13        6.06     12.12 o 
  -3   9   5     1256.05     1165.35     15.60 o 
  -2   9   5      115.78       91.66      7.87 o 
  -1   9   5        2.44        1.48      6.88 o 
   0   9   5       96.24       89.15      8.31 o 
   1   9   5      288.61      298.73      8.58 o 
   2   9   5      964.90      954.27     35.31 o 
   3   9   5      308.62      316.31     13.84 o 
   4   9   5      124.03      125.96     12.20 o 
   5   9   5      224.06      223.85     13.91 o 
   6   9   5      338.56      322.42     15.62 o 
   7   9   5        1.63       11.11     15.51 o 
   8   9   5       40.40       46.10     14.78 o 
   9   9   5        0.83       11.69     10.86 o 
  10   9   5      297.75      296.74     14.60 o 
  11   9   5      193.05      247.54     20.35 o 
  12   9   5      122.23      142.04     31.65 o 
 -15  10   5       44.74       48.36     16.04 o 
 -14  10   5       18.55       15.74     15.10 o 
 -13  10   5      121.75      114.17     15.61 o 
 -12  10   5       16.83       18.65     10.21 o 
 -11  10   5       12.59        8.65      9.64 o 
 -10  10   5      220.39      196.12     10.76 o 
  -9  10   5       96.84      112.37     10.57 o 
  -8  10   5      117.36      111.72      8.89 o 
  -7  10   5     1175.66     1211.56     21.45 o 
  -6  10   5      347.22      325.38     11.79 o 
  -5  10   5      297.74      282.09     16.89 o 
  -4  10   5       99.58      110.19      8.61 o 
  -3  10   5      207.69      180.00     15.14 o 
  -2  10   5      209.19      208.55      9.26 o 
  -1  10   5      476.18      456.42     11.50 o 
   0  10   5      902.61      876.08     22.44 o 
   1  10   5       82.11       78.87      9.19 o 
   2  10   5      496.47      477.01     14.89 o 
   3  10   5     3639.62     3526.04     41.05 o 
   4  10   5        8.58        4.24     11.07 o 
   5  10   5      187.51      190.03     14.02 o 
   6  10   5        4.10       -3.56     12.92 o 
   7  10   5       33.28       20.88     13.84 o 
   8  10   5       66.44       55.46     15.60 o 
   9  10   5       51.62       61.04     12.18 o 
  10  10   5      264.83      252.61     19.85 o 
  11  10   5       61.84       90.30     18.69 o 
  12  10   5      293.53      359.17     34.19 o 
 -15  11   5        1.62        0.86     22.52 o 
 -14  11   5       24.76       17.57     22.16 o 
 -13  11   5       20.62       20.25     14.02 o 
 -12  11   5        8.49       -1.63     12.74 o 
 -11  11   5      456.82      482.51     14.51 o 
 -10  11   5      533.24      449.60     12.35 o 
  -9  11   5      236.33      247.83     12.16 o 
  -8  11   5        1.15        4.50      7.05 o 
  -7  11   5       89.57      101.49     10.07 o 
  -6  11   5       89.96       91.50     10.82 o 
  -5  11   5      155.16      145.27     15.71 o 
  -4  11   5        5.07        4.70      7.55 o 
  -3  11   5      479.91      472.92     11.64 o 
  -2  11   5       54.47       51.13      7.72 o 
  -1  11   5        0.02       -2.75      7.64 o 
   0  11   5      179.66      151.59      9.69 o 
   1  11   5       34.78       26.94     18.21 o 
   2  11   5      205.11      208.55     12.64 o 
   3  11   5      554.45      544.57     23.90 o 
   4  11   5       27.04       19.81     11.47 o 
   5  11   5       46.22       48.16     15.02 o 
   6  11   5      337.55      376.66     17.83 o 
   7  11   5        0.67        2.45     14.16 o 
   8  11   5       23.38       20.79     15.60 o 
   9  11   5        0.52       15.99     12.07 o 
  10  11   5        0.05        2.45     17.87 o 
  11  11   5      212.12      225.20     22.34 o 
 -14  12   5        0.64       -9.31     21.70 o 
 -13  12   5        6.22        5.69     20.72 o 
 -12  12   5      454.36      523.94     30.31 o 
 -11  12   5       16.70       29.58     13.41 o 
 -10  12   5      823.76      734.68     23.08 o 
  -9  12   5       49.53       54.47     10.35 o 
  -8  12   5      177.68      202.93      9.15 o 
  -7  12   5      415.22      423.85     10.44 o 
  -6  12   5        1.49       -6.06     11.92 o 
  -5  12   5      148.56      145.57     17.16 o 
  -4  12   5      662.29      562.23     23.88 o 
  -3  12   5      192.89      211.14     19.94 o 
  -2  12   5        1.56       -6.74     16.49 o 
  -1  12   5       21.09       16.38     17.68 o 
   0  12   5        0.21        6.34     17.92 o 
   1  12   5      345.91      385.23     24.97 o 
   2  12   5     1097.72     1028.86     34.28 o 
   3  12   5       41.14       47.98     11.37 o 
   4  12   5        0.32        7.68     11.65 o 
   5  12   5        1.04        1.52     13.12 o 
   6  12   5       16.08       28.39     14.08 o 
   7  12   5        0.97        6.08     14.71 o 
   8  12   5      142.82      147.13     18.23 o 
   9  12   5       44.28       48.51     18.01 o 
  10  12   5      179.58      168.72     23.50 o 
  11  12   5        0.07       -5.02     28.49 o 
 -13  13   5      174.76      140.00     25.88 o 
 -12  13   5        3.49       19.24     22.31 o 
 -11  13   5        8.83       28.23     14.43 o 
 -10  13   5       10.86       16.46     14.84 o 
  -9  13   5      387.75      359.40     20.49 o 
  -8  13   5        1.95       12.25      9.94 o 
  -7  13   5      247.86      241.05     22.05 o 
  -6  13   5       86.81       87.27     13.75 o 
  -5  13   5      698.88      694.17     27.19 o 
  -4  13   5       25.37       19.33     17.34 o 
  -3  13   5       21.65       25.86     18.60 o 
  -2  13   5       33.54       30.05     19.70 o 
  -1  13   5      207.99      212.14     22.86 o 
   0  13   5       87.81      122.87     22.88 o 
   1  13   5        8.91        7.48     21.44 o 
   2  13   5       40.29       37.53     22.98 o 
   3  13   5      357.48      365.80     27.44 o 
   4  13   5      860.38      892.02     36.62 o 
   5  13   5      117.90      119.64     24.99 o 
   6  13   5      129.98      168.88     27.16 o 
   7  13   5      181.80      213.44     29.04 o 
   8  13   5        8.97       16.93     26.83 o 
   9  13   5        2.48       32.04     27.56 o 
 -12  14   5       31.25       25.92     22.74 o 
 -11  14   5       73.74       63.40     13.11 o 
 -10  14   5       16.38       33.09     15.78 o 
  -9  14   5      102.12      123.10     16.67 o 
  -8  14   5      276.04      239.70     27.00 o 
  -7  14   5      102.31      122.16     20.54 o 
  -6  14   5       56.94       45.66     13.97 o 
  -5  14   5       32.37       36.40     19.21 o 
  -4  14   5        4.88       15.13     19.27 o 
  -3  14   5        7.75        5.26     19.26 o 
  -2  14   5      332.77      346.39     26.65 o 
  -1  14   5       43.76       25.95     21.46 o 
   0  14   5       42.32       49.71     22.51 o 
   1  14   5       86.14       76.58     23.32 o 
   2  14   5       70.04       72.40     23.93 o 
   3  14   5      184.55      192.35     27.37 o 
   4  14   5        9.82       22.88     25.13 o 
   5  14   5       12.97       24.33     25.87 o 
   6  14   5        7.37       -5.05     26.14 o 
   7  14   5        0.69        8.83     27.27 o 
   8  14   5      149.58      144.86     30.58 o 
 -11  15   5       11.07       21.70     23.95 o 
 -10  15   5        1.40       16.60     23.35 o 
  -9  15   5       70.54      101.93     24.85 o 
  -8  15   5        5.69       12.56     22.66 o 
  -7  15   5      643.25      659.71     45.80 o 
  -6  15   5      256.81      241.96     18.05 o 
  -5  15   5      184.14      166.52     23.37 o 
  -4  15   5        0.21       -7.22     21.18 o 
  -3  15   5        4.30        5.98     20.90 o 
  -2  15   5      144.66      136.93     23.94 o 
  -1  15   5       25.26        2.19     22.26 o 
   0  15   5        3.32       -1.66     23.17 o 
   1  15   5      151.08      153.61     27.28 o 
   2  15   5       37.87       39.53     24.67 o 
   3  15   5        4.16       12.37     25.44 o 
   4  15   5       45.17       26.45     26.17 o 
   5  15   5        0.42       23.20     27.18 o 
   6  15   5      178.89      209.40     32.95 o 
 -11  16   5        1.11       20.71     24.50 o 
 -10  16   5       14.41       24.55     23.61 o 
  -9  16   5        9.99       24.15     24.81 o 
  -8  16   5       64.96       62.20     24.40 o 
  -7  16   5        3.33        9.19     16.31 o 
  -6  16   5       21.06       19.29     16.09 o 
  -5  16   5      133.48      139.16     23.75 o 
  -4  16   5      118.55      148.50     24.92 o 
  -3  16   5      434.98      452.77     31.01 o 
  -2  16   5       34.65       34.17     24.36 o 
  -1  16   5       55.15       38.89     24.27 o 
   0  16   5      143.24      158.28     27.83 o 
   1  16   5      169.07      206.12     30.03 o 
   2  16   5        8.20      -14.03     26.30 o 
   3  16   5      103.76      131.90     29.91 o 
   4  16   5       17.78        6.73     27.92 o 
   5  16   5        3.82       33.07     29.24 o 
  -9  17   5       12.11        5.46     23.51 o 
  -8  17   5        0.81       -0.16     25.07 o 
  -7  17   5        8.46        2.88     22.71 o 
  -6  17   5        5.24        4.35     16.12 o 
  -5  17   5       41.75       66.32     24.66 o 
  -4  17   5       73.36       67.31     25.75 o 
  -3  17   5       14.07        7.48     25.13 o 
  -2  17   5       81.86       79.97     26.76 o 
  -1  17   5        1.96       11.48     26.73 o 
   0  17   5      144.87      203.08     30.28 o 
   1  17   5        0.18       10.95     27.99 o 
   2  17   5       33.36       29.66     27.89 o 
   3  17   5        1.41        4.54     29.85 o 
  -7  18   5       18.20       14.76     23.98 o 
  -6  18   5       46.94       34.78     17.33 o 
  -5  18   5      101.19      110.48     28.55 o 
  -4  18   5       39.80       67.46     27.55 o 
  -3  18   5      119.52      135.97     30.11 o 
  -2  18   5       14.47       28.74     27.89 o 
  -1  18   5        2.24       39.80     28.65 o 
   0  18   5      197.25      165.33     31.94 o 
  -5  19   5        1.74       -6.59     28.96 o 
  -4  19   5      200.09      239.53     32.60 o 
  -3  19   5       30.76       37.80     29.38 o 
   4 -19   6        0.90       10.19     27.84 o 
   5 -19   6       14.25       18.75     27.05 o 
   0 -18   6       12.34       40.62     29.97 o 
   1 -18   6      101.83       83.41     29.36 o 
   2 -18   6      183.27      183.76     31.26 o 
   3 -18   6      188.13      193.79     30.72 o 
   4 -18   6        9.93       13.89     16.06 o 
   5 -18   6       86.08       92.01     18.37 o 
   6 -18   6        1.79        8.20     17.11 o 
  -3 -17   6        1.41       13.67     29.85 o 
  -2 -17   6       35.89       40.96     29.96 o 
  -1 -17   6        1.75        5.14     28.26 o 
   0 -17   6        9.95       20.78     26.32 o 
   1 -17   6       52.75       48.99     27.33 o 
   2 -17   6       33.22       52.11     26.61 o 
   3 -17   6      214.85      257.59     19.72 o 
   4 -17   6      127.87      135.04     17.99 o 
   5 -17   6       11.46       25.93     16.13 o 
   6 -17   6        0.05       16.35     15.43 o 
   7 -17   6        9.48       12.44     22.60 o 
   8 -17   6       28.81       23.17     23.73 o 
  -5 -16   6        5.22       12.39     27.93 o 
  -4 -16   6       13.57       27.62     29.27 o 
  -3 -16   6        0.64       12.89     26.41 o 
  -2 -16   6       70.04       69.73     28.46 o 
  -1 -16   6      239.73      253.97     29.95 o 
   0 -16   6       34.54       47.58     25.43 o 
   1 -16   6       10.57       22.28     24.71 o 
   2 -16   6       34.15       27.28     14.41 o 
   3 -16   6       18.61       21.01     15.05 o 
   4 -16   6      502.61      499.42     21.19 o 
   5 -16   6       28.84       17.56     15.18 o 
   6 -16   6        9.42       17.50     14.97 o 
   7 -16   6        0.01       -7.28     14.02 o 
   8 -16   6        8.86       28.94     23.38 o 
   9 -16   6        0.02        0.02     23.51 o 
  -6 -15   6       16.43       22.50     27.63 o 
  -5 -15   6        0.75       17.46     26.28 o 
  -4 -15   6      270.90      320.40     32.37 o 
  -3 -15   6      302.96      297.53     31.19 o 
  -2 -15   6        0.10       17.10     25.92 o 
  -1 -15   6        1.59       21.36     23.92 o 
   0 -15   6      116.75      110.22     25.83 o 
   1 -15   6       10.01       13.11     12.83 o 
   2 -15   6       94.66      101.50     15.03 o 
   3 -15   6      112.32      106.91     14.70 o 
   4 -15   6      180.10      138.10     15.43 o 
   5 -15   6       14.12       10.58     14.38 o 
   6 -15   6       35.15       31.59     14.18 o 
   7 -15   6      119.22      144.43     15.41 o 
   8 -15   6       10.54        2.83     22.17 o 
   9 -15   6        0.33        5.35     22.44 o 
  10 -15   6       12.12       12.39     22.01 o 
  11 -15   6       57.02       67.30     25.67 o 
  -8 -14   6      407.49      423.00     34.94 o 
  -7 -14   6      140.73      198.46     31.53 o 
  -6 -14   6       22.26       46.74     27.56 o 
  -5 -14   6        6.89       16.81     25.83 o 
  -4 -14   6      109.03      119.67     26.86 o 
  -3 -14   6        2.23        6.96     22.66 o 
  -2 -14   6      121.27      145.57     25.95 o 
  -1 -14   6       32.66       26.02     23.00 o 
   0 -14   6       72.71       80.49     13.36 o 
   1 -14   6      681.71      590.46     19.22 o 
   2 -14   6      767.91      768.87     21.28 o 
   3 -14   6       69.73       84.52     13.76 o 
   4 -14   6       22.03       26.62     13.47 o 
   5 -14   6       65.40       66.90     13.77 o 
   6 -14   6        1.58        3.77     12.42 o 
   7 -14   6        0.12        5.17      9.46 o 
   8 -14   6        0.35       -0.16     12.39 o 
   9 -14   6       12.23        9.43     20.87 o 
  10 -14   6        1.66        3.14     22.08 o 
  11 -14   6       94.52      128.17     26.19 o 
  -9 -13   6       30.71       33.64     27.96 o 
  -8 -13   6      269.87      307.65     31.84 o 
  -7 -13   6      394.31      422.68     33.02 o 
  -6 -13   6       13.05       27.07     16.31 o 
  -5 -13   6        0.13        7.64     14.90 o 
  -4 -13   6       30.32       25.36     14.48 o 
  -3 -13   6       17.21       25.63     14.36 o 
  -2 -13   6        2.72        5.28     13.26 o 
  -1 -13   6      352.25      352.94     27.10 o 
   0 -13   6        1.81       12.00     11.51 o 
   1 -13   6     1387.45     1341.55     24.21 o 
   2 -13   6      815.32      790.25     20.53 o 
   3 -13   6       33.06       39.49     12.66 o 
   4 -13   6      214.63      236.42     15.22 o 
   5 -13   6      612.11      645.15     19.23 o 
   6 -13   6      167.77      190.68     11.05 o 
   7 -13   6        6.27        3.83      8.66 o 
   8 -13   6       24.30       22.97      8.92 o 
   9 -13   6        4.42        2.50     19.04 o 
  10 -13   6        0.82        0.29     20.64 o 
  11 -13   6      183.49      196.24     26.69 o 
  12 -13   6        3.56       25.57     23.50 o 
 -11 -12   6      191.90      206.32     31.38 o 
 -10 -12   6       14.56        4.29     26.46 o 
  -9 -12   6        8.01       11.48     17.93 o 
  -8 -12   6      120.25      148.49     18.25 o 
  -7 -12   6        4.23        6.28     15.30 o 
  -6 -12   6     1213.40     1222.86     30.78 o 
  -5 -12   6      262.63      258.76     17.67 o 
  -4 -12   6       39.66       41.35     14.19 o 
  -3 -12   6       23.57       28.95     13.55 o 
  -2 -12   6      140.68      131.73     14.31 o 
  -1 -12   6       10.12       12.32      8.61 o 
   0 -12   6        3.76        3.09      8.69 o 
   1 -12   6      543.31      545.77     16.96 o 
   2 -12   6     2666.36     2676.53     30.90 o 
   3 -12   6     2770.39     2598.06     30.85 o 
   4 -12   6      275.87      267.06     14.44 o 
   5 -12   6      119.75       99.42     13.76 o 
   6 -12   6        0.19        6.83      7.96 o 
   7 -12   6      152.34      170.61      9.99 o 
   8 -12   6        7.14        9.23      8.15 o 
   9 -12   6       71.77       83.53     21.68 o 
  10 -12   6      206.02      273.43     26.20 o 
  11 -12   6      264.18      275.87     27.65 o 
  12 -12   6      723.34      763.62     36.15 o 
  13 -12   6       12.17       10.04     24.23 o 
 -11 -11   6      233.44      269.16     31.43 o 
 -10 -11   6      157.35      159.94     15.06 o 
  -9 -11   6       73.83       88.52     13.62 o 
  -8 -11   6      255.11      261.35     17.05 o 
  -7 -11   6        2.81       16.01     10.56 o 
  -6 -11   6      172.67      152.51     11.91 o 
  -5 -11   6      251.67      205.34     11.13 o 
  -4 -11   6       12.12        2.64      8.37 o 
  -3 -11   6       12.98       14.04      7.66 o 
  -2 -11   6      152.72      140.25      7.60 o 
  -1 -11   6       10.93        8.17      4.19 o 
   0 -11   6       13.58       19.31      8.06 o 
   1 -11   6      506.80      491.62     12.56 o 
   2 -11   6       58.84       70.68     11.49 o 
   3 -11   6      213.43      213.40     13.09 o 
   4 -11   6        0.03       -3.48     10.35 o 
   5 -11   6      146.73      136.75     12.09 o 
   6 -11   6      424.61      428.06     11.74 o 
   7 -11   6      247.43      269.68      8.17 o 
   8 -11   6        6.25        9.51      6.37 o 
   9 -11   6        5.37       -4.76     10.63 o 
  10 -11   6        5.44       11.48     11.56 o 
  11 -11   6      543.65      582.79     31.39 o 
  12 -11   6      280.83      381.85     28.26 o 
  13 -11   6       18.27        3.45     23.21 o 
  14 -11   6        2.87        2.82     23.47 o 
 -12 -10   6        4.45        6.81     18.09 o 
 -11 -10   6        6.99        9.76     13.70 o 
 -10 -10   6        0.41        0.13     12.68 o 
  -9 -10   6      111.17      139.33     13.60 o 
  -8 -10   6        6.34        4.49     11.06 o 
  -7 -10   6       16.83       15.86     10.45 o 
  -6 -10   6      215.89      199.16     11.72 o 
  -5 -10   6       71.10       64.41      9.82 o 
  -4 -10   6      392.70      401.50     16.37 o 
  -3 -10   6        0.54        6.01      7.38 o 
  -2 -10   6      738.61      714.65     12.19 o 
  -1 -10   6     3354.80     3243.12     18.83 o 
   0 -10   6      451.76      401.88      5.86 o 
   1 -10   6     1556.86     1473.22     21.06 o 
   2 -10   6      285.63      296.90     11.95 o 
   3 -10   6      113.89      129.19     15.05 o 
   4 -10   6      881.67      885.88     26.05 o 
   5 -10   6      166.90      157.16     16.84 o 
   6 -10   6     1533.28     1504.81     38.43 o 
   7 -10   6        0.21        3.33      5.86 o 
   8 -10   6      561.74      605.68     12.31 o 
   9 -10   6      169.06      157.57      9.13 o 
  10 -10   6        0.34       -3.76     11.81 o 
  11 -10   6      646.18      639.22     20.11 o 
  12 -10   6      170.43      171.19     16.08 o 
  13 -10   6      176.07      196.00     17.35 o 
  14 -10   6       41.86       38.55     22.92 o 
 -12  -9   6      175.07      188.39     19.75 o 
 -11  -9   6       59.09       63.28     13.41 o 
 -10  -9   6       99.14       87.80     12.63 o 
  -9  -9   6        2.64        3.12     10.75 o 
  -8  -9   6      360.68      323.80     14.09 o 
  -7  -9   6       32.45       28.67      9.91 o 
  -6  -9   6      291.25      271.32     14.05 o 
  -5  -9   6      212.01      216.61     10.65 o 
  -4  -9   6       10.11        7.84      5.20 o 
  -3  -9   6     1608.20     1517.72     30.69 o 
  -2  -9   6      779.05      769.51      9.15 o 
  -1  -9   6     1232.98     1186.93     17.34 o 
   0  -9   6        7.25        6.48      4.32 o 
   1  -9   6       38.48       33.15      3.60 o 
   2  -9   6       60.67       60.72      3.61 o 
   3  -9   6       77.24       65.28      4.24 o 
   4  -9   6      452.42      404.49     12.09 o 
   5  -9   6      453.74      430.03      8.19 o 
   6  -9   6     1173.32     1130.90     16.36 o 
   7  -9   6      322.75      319.83      9.50 o 
   8  -9   6       31.67       24.21     10.01 o 
   9  -9   6      392.03      375.97     10.50 o 
  10  -9   6        2.98       -0.96     12.49 o 
  11  -9   6      210.81      237.42     22.24 o 
  12  -9   6        0.33       14.37     13.77 o 
  13  -9   6      112.39      125.97     16.46 o 
  14  -9   6       86.03       96.41     17.32 o 
  15  -9   6       37.62       33.11     17.84 o 
 -13  -8   6       13.42      -17.38     27.11 o 
 -12  -8   6        2.48       -0.63     16.17 o 
 -11  -8   6        1.04        7.87     12.29 o 
 -10  -8   6       20.48       13.29     11.60 o 
  -9  -8   6        0.35        2.62     10.42 o 
  -8  -8   6        1.98        5.89      9.73 o 
  -7  -8   6     1007.54      993.69     17.40 o 
  -6  -8   6       75.58       74.42      2.96 o 
  -5  -8   6        8.38        6.32      3.75 o 
  -4  -8   6      445.29      433.70      8.46 o 
  -3  -8   6      336.42      292.98      8.74 o 
  -2  -8   6       17.48       14.75      4.63 o 
  -1  -8   6      443.29      438.64     11.12 o 
   0  -8   6       36.23       44.32      4.84 o 
   1  -8   6     2269.11     2220.45     36.41 o 
   2  -8   6      914.72      927.96      9.61 o 
   3  -8   6      890.30      918.40     10.02 o 
   4  -8   6       29.91       32.16      4.28 o 
   5  -8   6      355.79      333.05      6.66 o 
   6  -8   6      159.11      155.08      6.50 o 
   7  -8   6      722.76      707.13     11.48 o 
   8  -8   6      810.35      837.79     12.05 o 
   9  -8   6      490.14      466.50     19.81 o 
  10  -8   6       17.30       17.17     12.08 o 
  11  -8   6       83.51       99.81     14.42 o 
  12  -8   6        1.19        8.11     13.59 o 
  13  -8   6       12.86       24.93     14.68 o 
  14  -8   6      859.52      892.15     26.53 o 
  15  -8   6       40.67       42.55     21.41 o 
  16  -8   6      158.52      201.43     31.03 o 
 -13  -7   6       43.55       49.46     28.00 o 
 -12  -7   6      102.38      111.55     15.76 o 
 -11  -7   6      144.52      160.14     13.22 o 
 -10  -7   6      151.94      153.69     12.24 o 
  -9  -7   6      305.69      266.75     12.64 o 
  -8  -7   6       67.88       59.25      9.80 o 
  -7  -7   6      511.81      453.13     12.96 o 
  -6  -7   6        6.78        8.17      7.96 o 
  -5  -7   6       30.64       26.02      2.84 o 
  -4  -7   6      487.14      497.75     13.20 o 
  -3  -7   6      270.84      279.89      7.60 o 
  -2  -7   6      245.24      248.47      6.03 o 
  -1  -7   6      695.75      702.07     13.46 o 
   0  -7   6       23.03       39.99      3.93 o 
   1  -7   6     1377.05     1458.16     10.59 o 
   2  -7   6     1172.99     1292.55     11.40 o 
   3  -7   6       64.40       56.84      4.92 o 
   4  -7   6      711.96      788.79      7.66 o 
   5  -7   6       40.73       35.84      3.95 o 
   6  -7   6      411.17      390.34      7.46 o 
   7  -7   6      222.89      220.81      7.55 o 
   8  -7   6       84.27       84.30      5.18 o 
   9  -7   6      258.73      248.18     14.29 o 
  10  -7   6      121.00      127.73     13.12 o 
  11  -7   6      607.24      621.65     19.86 o 
  12  -7   6      122.70      119.66     15.60 o 
  13  -7   6       77.28       78.85     15.69 o 
  14  -7   6       20.08       29.75     15.62 o 
  15  -7   6        1.51       11.39     17.04 o 
  16  -7   6        0.61       20.00     29.39 o 
 -13  -6   6        0.20        5.14     26.94 o 
 -12  -6   6       15.73       17.73     14.88 o 
 -11  -6   6       14.06       26.40     10.57 o 
 -10  -6   6       97.25      114.09     10.85 o 
  -9  -6   6        7.95        9.91      9.60 o 
  -8  -6   6      275.90      259.89     11.43 o 
  -7  -6   6       37.56       12.52      7.92 o 
  -6  -6   6       70.88       69.36      9.98 o 
  -5  -6   6      424.02      471.95     19.11 o 
  -4  -6   6      856.19      853.84      8.60 o 
  -3  -6   6        1.63        1.57      3.87 o 
  -2  -6   6        8.00        6.70      3.42 o 
  -1  -6   6     1406.73     1274.47     11.95 o 
   0  -6   6       51.61       64.16      4.74 o 
   1  -6   6      964.88      953.21     17.30 o 
   2  -6   6     3232.93     3650.27     46.98 o 
   3  -6   6     3419.86     3653.96     36.67 o 
   4  -6   6     2633.32     2759.44     14.40 o 
   5  -6   6       74.93       64.21      3.82 o 
   6  -6   6       25.32       19.47      5.06 o 
   7  -6   6       50.58       44.37      5.01 o 
   8  -6   6      625.01      500.56     37.62 o 
   9  -6   6      179.16      225.14     13.88 o 
  10  -6   6      101.17       93.62     13.59 o 
  11  -6   6       82.35       64.69     13.04 o 
  12  -6   6       15.68       26.02     13.73 o 
  13  -6   6        6.19        7.04     14.40 o 
  14  -6   6       51.17       36.65     15.86 o 
  15  -6   6        2.49        7.84     17.35 o 
  16  -6   6        0.00       -3.96     22.22 o 
 -14  -5   6        2.65        7.54     27.51 o 
 -13  -5   6       84.32      119.46     28.81 o 
 -12  -5   6        6.93       14.45     13.51 o 
 -11  -5   6       11.30       18.68      9.72 o 
 -10  -5   6        2.90       11.61      9.38 o 
  -9  -5   6      509.85      516.29     13.60 o 
  -8  -5   6      328.21      319.27     11.28 o 
  -7  -5   6      202.34      195.61      9.55 o 
  -6  -5   6       36.46       33.34     11.60 o 
  -5  -5   6       13.94       18.46      9.99 o 
  -4  -5   6     1576.39     1531.11     27.45 o 
  -3  -5   6      840.37      912.15      9.01 o 
  -2  -5   6     2077.18     2070.62     26.34 o 
  -1  -5   6      611.55      531.96      7.13 o 
   0  -5   6     1202.43     1337.07     22.94 o 
   1  -5   6        6.53        8.78      3.61 o 
   2  -5   6     1028.74     1085.11     17.29 o 
   3  -5   6     2311.50     2315.44     17.37 o 
   4  -5   6     1204.24     1417.64      7.58 o 
   5  -5   6        0.11        3.78      3.13 o 
   6  -5   6      103.83       90.66      6.51 o 
   7  -5   6       25.37       22.25      3.10 o 
   8  -5   6      132.91      128.90      7.19 o 
   9  -5   6      301.06      316.37      8.86 o 
  10  -5   6      498.23      494.44     18.89 o 
  11  -5   6      894.29      801.48     39.27 o 
  12  -5   6      366.38      387.36     18.18 o 
  13  -5   6       56.35       63.22     15.47 o 
  14  -5   6       13.79        7.39     15.62 o 
  15  -5   6       58.43       47.39     16.83 o 
  16  -5   6       19.59       18.30     23.73 o 
 -14  -4   6       12.80       20.28     27.58 o 
 -13  -4   6       26.98       42.52     27.78 o 
 -12  -4   6      130.97      167.36     15.31 o 
 -11  -4   6      445.97      444.50     13.52 o 
 -10  -4   6       42.77       32.68      9.40 o 
  -9  -4   6      221.54      227.49     13.06 o 
  -8  -4   6       35.57       32.21      7.71 o 
  -7  -4   6      173.62      184.29     14.16 o 
  -6  -4   6       64.75       67.18     10.95 o 
  -5  -4   6       10.24       14.87      9.18 o 
  -4  -4   6     2648.73     2515.16     33.23 o 
  -3  -4   6      409.40      440.44     15.94 o 
  -2  -4   6      306.10      240.67      6.59 o 
  -1  -4   6     3371.14     3692.38     46.70 o 
   0  -4   6     4650.71     4795.84     22.33 o 
   1  -4   6     1582.88     1535.99     15.14 o 
   2  -4   6      608.45      735.57      6.68 o 
   3  -4   6       85.06      104.91      3.35 o 
   4  -4   6      123.20      147.15      4.62 o 
   5  -4   6      578.29      603.30      5.84 o 
   6  -4   6     1242.31     1167.97     35.26 o 
   7  -4   6       23.97       26.28      5.74 o 
   8  -4   6      141.18      121.43      5.70 o 
   9  -4   6      245.46      221.83      7.92 o 
  10  -4   6        9.04       11.34     11.16 o 
  11  -4   6      496.49      498.01     17.82 o 
  12  -4   6        2.29       10.60     12.75 o 
  13  -4   6       34.24       38.43     15.19 o 
  14  -4   6       30.24       22.61     15.12 o 
  15  -4   6       34.20       43.61     17.03 o 
  16  -4   6       10.90        0.69     21.50 o 
 -14  -3   6      129.94      149.64     31.05 o 
 -13  -3   6       27.88       45.61     26.29 o 
 -12  -3   6        0.66       -1.91     12.38 o 
 -11  -3   6        1.27        9.18      8.57 o 
 -10  -3   6        5.36        5.82      8.23 o 
  -9  -3   6       31.39       29.11      8.02 o 
  -8  -3   6       53.85       46.23      7.56 o 
  -7  -3   6        0.05       -4.15      9.81 o 
  -6  -3   6       55.03       50.83     10.41 o 
  -5  -3   6     3879.44     3824.13     40.01 o 
  -4  -3   6      209.65      171.78     11.26 o 
  -3  -3   6        2.68        5.83      7.50 o 
  -2  -3   6       57.49       59.11      3.77 o 
  -1  -3   6       43.95       43.17      3.44 o 
   0  -3   6     1043.29     1025.60      8.89 o 
   1  -3   6     4776.26     5005.33     50.44 o 
   2  -3   6       94.10      160.15      4.17 o 
   3  -3   6      716.75      763.75      7.48 o 
   4  -3   6        9.98       51.41      6.91 o 
   5  -3   6      441.91      356.38      6.33 o 
   6  -3   6     3845.34     3808.44     48.68 o 
   7  -3   6      192.19      200.07      5.82 o 
   8  -3   6       14.06       17.52      4.57 o 
   9  -3   6       16.07       19.29      6.25 o 
  10  -3   6       44.49       46.35     11.63 o 
  11  -3   6        8.19       11.27     12.58 o 
  12  -3   6        9.68       14.93     12.67 o 
  13  -3   6      223.35      229.15     17.93 o 
  14  -3   6       39.17       41.74     16.26 o 
  15  -3   6       80.92       88.81     17.14 o 
  16  -3   6       35.85       21.59     20.96 o 
 -15  -2   6      140.49      185.20     31.68 o 
 -14  -2   6       18.50       20.19     27.01 o 
 -13  -2   6       25.39       36.27     25.68 o 
 -12  -2   6       23.86       15.49     12.23 o 
 -11  -2   6      427.81      407.74     11.61 o 
 -10  -2   6       18.18       26.34      7.97 o 
  -9  -2   6       44.20       42.44      7.48 o 
  -8  -2   6       36.74       44.25     11.41 o 
  -7  -2   6       23.54       17.08      9.91 o 
  -6  -2   6      293.03      324.04     14.17 o 
  -5  -2   6     1049.60      958.15     20.48 o 
  -4  -2   6       56.47       54.56      8.42 o 
  -3  -2   6     2027.83     1945.19     25.62 o 
  -2  -2   6     4377.57     4528.46     33.43 o 
  -1  -2   6      510.65      469.78     15.22 o 
   0  -2   6     5223.98     5276.87     59.23 o 
   1  -2   6       27.11       27.51      2.43 o 
   2  -2   6     1212.80     1167.39      8.41 o 
   3  -2   6     1429.71     1357.12     17.13 o 
   4  -2   6      882.33      931.57      6.53 o 
   5  -2   6        1.73        3.34      1.85 o 
   6  -2   6        5.15        7.16      5.50 o 
   7  -2   6        1.06        0.50      5.70 o 
   8  -2   6      325.19      314.54      8.80 o 
   9  -2   6     1291.34     1299.38     14.80 o 
  10  -2   6      148.50      147.61     18.01 o 
  11  -2   6        6.25        9.93     11.69 o 
  12  -2   6        0.92       -3.62     12.80 o 
  13  -2   6      113.72      121.49     15.95 o 
  14  -2   6      119.37      119.02     16.82 o 
  15  -2   6        0.02       -5.45     15.75 o 
 -15  -1   6       22.38       33.67     28.52 o 
 -14  -1   6      259.24      244.22     31.14 o 
 -13  -1   6       14.13       29.45     25.10 o 
 -12  -1   6       64.74       75.10     12.92 o 
 -11  -1   6      260.19      283.07      9.79 o 
 -10  -1   6       14.42       11.47      3.49 o 
  -9  -1   6       67.92       58.83      3.71 o 
  -8  -1   6     1883.94     1826.14     30.37 o 
  -7  -1   6      918.68      946.21     21.62 o 
  -6  -1   6      381.78      325.39     18.19 o 
  -5  -1   6      393.86      483.22     15.43 o 
  -4  -1   6     1468.50     1311.58     87.69 o 
  -3  -1   6     1849.68     1886.34     24.72 o 
  -2  -1   6      282.51      254.82     10.53 o 
  -1  -1   6     6913.32     7310.71     83.89 o 
   0  -1   6      280.99      390.98      5.61 o 
   1  -1   6      230.66      252.96      5.83 o 
   2  -1   6      635.75      591.06     10.38 o 
   3  -1   6     1733.79     1827.98     12.06 o 
   4  -1   6     2935.32     3258.44     19.58 o 
   5  -1   6     2051.93     2122.12     16.23 o 
   6  -1   6      714.69      761.74     13.59 o 
   7  -1   6      177.33      205.56      7.76 o 
   8  -1   6      240.22      239.20      8.36 o 
   9  -1   6      398.09      354.44     10.23 o 
  10  -1   6      105.29      103.71     12.95 o 
  11  -1   6       15.69       10.16     12.45 o 
  12  -1   6       65.68       59.84     14.00 o 
  13  -1   6       46.76       41.73     14.36 o 
  14  -1   6        8.70        7.33     15.50 o 
  15  -1   6        5.59       18.84     16.29 o 
 -15   0   6      347.69      390.30     34.59 o 
 -14   0   6      290.31      292.75     31.08 o 
 -13   0   6       46.55       45.93     24.37 o 
 -12   0   6      118.05      142.92     13.03 o 
 -11   0   6        1.54        2.76     10.11 o 
 -10   0   6      324.30      337.23     10.66 o 
  -9   0   6      888.16      857.90      8.98 o 
  -8   0   6      237.28      219.68      5.14 o 
  -7   0   6       18.75       16.45      4.16 o 
  -6   0   6       14.69       12.24      3.82 o 
  -5   0   6     3919.17     3755.85     80.96 o 
  -4   0   6      379.34      379.45      6.21 o 
  -3   0   6        6.06        2.64      3.26 o 
  -2   0   6     8330.18     9286.53    136.23 o 
  -1   0   6      891.58      864.21     18.07 o 
   0   0   6    14481.00    15711.77    547.90 o 
   1   0   6     6125.96     6171.32     38.75 o 
   2   0   6      782.64      736.39      7.65 o 
   3   0   6      411.37      423.71      6.10 o 
   4   0   6     9945.63    10995.56     66.51 o 
   5   0   6     6907.63     7246.44     44.49 o 
   6   0   6       41.91       24.56      5.93 o 
   7   0   6       94.31       98.97      5.95 o 
   8   0   6      761.80      691.11      9.93 o 
   9   0   6      222.46      219.18      7.63 o 
  10   0   6      568.84      575.49     18.27 o 
  11   0   6      339.74      331.36     24.04 o 
  12   0   6       61.75       79.17     14.26 o 
  13   0   6      154.72      160.48     16.10 o 
  14   0   6       16.85       11.75     14.85 o 
  15   0   6      130.18      121.46     17.53 o 
 -15   1   6       32.01       48.93     28.67 o 
 -14   1   6       48.33       61.76     25.91 o 
 -13   1   6       37.50       47.37     23.47 o 
 -12   1   6        0.61        8.76     11.14 o 
 -11   1   6      151.66      139.01      7.62 o 
 -10   1   6      123.44      135.97      5.43 o 
  -9   1   6       67.62       76.65      4.39 o 
  -8   1   6      161.61      160.75      4.73 o 
  -7   1   6        0.10        0.13      3.65 o 
  -6   1   6      410.99      429.54      8.34 o 
  -5   1   6     5336.31     5603.01     31.87 o 
  -4   1   6      293.52      286.80      5.24 o 
  -3   1   6      340.14      377.91      6.18 o 
  -2   1   6      592.40      576.73     12.96 o 
  -1   1   6     1225.95     1281.48     18.94 o 
   0   1   6     1969.75     2074.86     16.32 o 
   1   1   6     2909.76     2823.85     17.05 o 
   2   1   6       62.79       36.13      4.49 o 
   3   1   6      152.18      137.02     12.01 o 
   4   1   6     1081.92     1232.25     16.43 o 
   5   1   6        6.49       37.01      5.10 o 
   6   1   6      162.81      157.11      4.19 o 
   7   1   6      108.43       78.41     10.78 o 
   8   1   6      916.20      886.25     13.70 o 
   9   1   6      673.45      692.14     13.24 o 
  10   1   6      333.04      323.49     11.02 o 
  11   1   6       63.93       74.36      9.17 o 
  12   1   6       70.08       63.54     14.16 o 
  13   1   6      336.52      360.65     37.30 o 
  14   1   6      133.10      117.71     16.95 o 
  15   1   6      153.55      136.53     32.64 o 
 -15   2   6       31.15       32.38     28.67 o 
 -14   2   6        0.05       17.46     26.00 o 
 -13   2   6       13.60       13.96     23.00 o 
 -12   2   6       15.86       24.26     10.95 o 
 -11   2   6        2.19        0.86      6.69 o 
 -10   2   6       57.37       40.18      3.95 o 
  -9   2   6      217.01      219.37      5.34 o 
  -8   2   6       77.40       74.85      4.46 o 
  -7   2   6      285.77      292.25      5.47 o 
  -6   2   6      419.41      441.81      7.75 o 
  -5   2   6      150.70      153.64      5.16 o 
  -4   2   6        3.95        2.57      3.60 o 
  -3   2   6     1698.82     1829.82     12.10 o 
  -2   2   6      905.63      889.21     12.38 o 
  -1   2   6      274.35      249.45      7.72 o 
   0   2   6     3665.25     3868.47     32.67 o 
   1   2   6      693.67      715.92     11.84 o 
   2   2   6     4827.38     5149.26     52.73 o 
   3   2   6     5607.56     5869.98     45.10 o 
   4   2   6       68.86       82.98      6.31 o 
   5   2   6       31.24       30.69      3.88 o 
   6   2   6        6.80        5.90      4.02 o 
   7   2   6       43.87       49.83      4.62 o 
   8   2   6      643.44      578.75      8.26 o 
   9   2   6      510.10      458.02     19.34 o 
  10   2   6       52.90       66.85      9.30 o 
  11   2   6        2.67        6.05      8.96 o 
  12   2   6       32.44       34.78     13.57 o 
  13   2   6      148.56      171.64     16.22 o 
  14   2   6        0.02       -3.94     14.88 o 
 -15   3   6       96.33      146.63     28.99 o 
 -14   3   6       11.41       14.26     25.07 o 
 -13   3   6       49.98       71.35     25.64 o 
 -12   3   6       19.43       22.74      7.57 o 
 -11   3   6       20.87       20.01      7.21 o 
 -10   3   6       24.79       28.69      6.83 o 
  -9   3   6       80.72       76.41      4.38 o 
  -8   3   6       76.87       76.11      4.32 o 
  -7   3   6      730.59      679.17      7.73 o 
  -6   3   6     2327.62     2597.66     25.18 o 
  -5   3   6     1846.29     1971.21     13.78 o 
  -4   3   6     3678.22     3723.41     34.87 o 
  -3   3   6     1053.23     1006.26      8.81 o 
  -2   3   6     1701.67     1787.76     22.89 o 
  -1   3   6     1682.57     1612.32     22.34 o 
   0   3   6     2332.09     2376.75     27.11 o 
   1   3   6      280.36      293.80      9.60 o 
   2   3   6    17139.89    18596.64    215.59 o 
   3   3   6      930.66     1016.49     15.27 o 
   4   3   6      188.74      166.47     19.67 o 
   5   3   6     1729.95     1923.44     24.78 o 
   6   3   6      879.16      815.89      9.94 o 
   7   3   6       67.58       63.82      5.60 o 
   8   3   6     1671.06     1613.36     23.50 o 
   9   3   6      749.31      697.11     19.16 o 
  10   3   6      118.10       96.95      9.84 o 
  11   3   6       76.83       95.05     10.36 o 
  12   3   6      231.82      234.77     17.17 o 
  13   3   6       57.24       66.10     15.26 o 
  14   3   6      266.74      250.23     32.55 o 
 -15   4   6       11.76       17.15     27.62 o 
 -14   4   6        7.40       25.33     26.31 o 
 -13   4   6      181.49      235.47     27.72 o 
 -12   4   6      276.48      269.47     10.58 o 
 -11   4   6      385.56      395.13     10.98 o 
 -10   4   6      141.24      137.22      8.45 o 
  -9   4   6      517.73      456.96     61.68 o 
  -8   4   6     1013.30     1020.77     10.23 o 
  -7   4   6      526.96      561.20      8.52 o 
  -6   4   6        9.67       20.88      4.06 o 
  -5   4   6      716.96      727.48      9.69 o 
  -4   4   6     2323.03     2456.00     24.90 o 
  -3   4   6     1540.32     1613.53     22.36 o 
  -2   4   6      241.32      223.61     11.98 o 
  -1   4   6      707.51      702.69     17.30 o 
   0   4   6     2623.06     2441.46     28.82 o 
   1   4   6      651.59      729.34     20.06 o 
   2   4   6     1089.41     1118.79     25.44 o 
   3   4   6      859.32      957.27     15.33 o 
   4   4   6       71.06       69.15      8.40 o 
   5   4   6      779.48      740.27     11.12 o 
   6   4   6      101.94       99.55      7.80 o 
   7   4   6       15.88       16.86      5.91 o 
   8   4   6     1166.35     1078.21     18.03 o 
   9   4   6       52.97       59.46      9.34 o 
  10   4   6      433.19      404.96     13.08 o 
  11   4   6      620.72      665.51     15.63 o 
  12   4   6        0.62        2.10     14.67 o 
  13   4   6        0.08        2.00     14.07 o 
  14   4   6       19.21       42.53     28.58 o 
 -15   5   6        5.14       22.36     28.01 o 
 -14   5   6       47.31       63.52     27.19 o 
 -13   5   6       11.38       17.12     11.50 o 
 -12   5   6      157.51      131.01      9.47 o 
 -11   5   6        4.25        0.30      7.56 o 
 -10   5   6        0.06        2.65      7.22 o 
  -9   5   6       51.78       35.48      7.55 o 
  -8   5   6        3.14        4.55      4.52 o 
  -7   5   6      350.99      357.11      7.61 o 
  -6   5   6       12.43        3.94      4.71 o 
  -5   5   6       22.95       12.48      4.89 o 
  -4   5   6     1599.45     1652.74     21.33 o 
  -3   5   6     1254.42     1296.14     14.99 o 
  -2   5   6      645.23      622.49     19.76 o 
  -1   5   6      213.21      239.56     11.03 o 
   0   5   6     1717.79     1723.59     17.87 o 
   1   5   6       59.79       83.41      6.40 o 
   2   5   6        1.17        6.07      5.82 o 
   3   5   6      623.07      654.67     18.11 o 
   4   5   6     2559.93     2643.15     48.36 o 
   5   5   6     2611.28     2594.48     26.40 o 
   6   5   6      480.76      476.86     15.20 o 
   7   5   6     2922.34     2790.28     26.94 o 
   8   5   6       79.70       75.75      9.68 o 
   9   5   6       18.71       29.23      9.34 o 
  10   5   6      206.16      209.26     12.32 o 
  11   5   6      161.64      164.82     12.34 o 
  12   5   6      237.15      239.73     16.99 o 
  13   5   6       25.68       22.39     29.52 o 
 -15   6   6       18.58       13.53     26.36 o 
 -14   6   6       18.58       32.19     25.41 o 
 -13   6   6      161.64      171.85     14.45 o 
 -12   6   6        1.43       14.32      8.28 o 
 -11   6   6      177.33      179.00      9.88 o 
 -10   6   6       61.90       80.62      8.60 o 
  -9   6   6       45.14       36.12      9.23 o 
  -8   6   6     1031.92     1023.92     22.39 o 
  -7   6   6      559.32      602.87      8.98 o 
  -6   6   6      128.65      151.67      5.34 o 
  -5   6   6      925.34     1005.47     24.71 o 
  -4   6   6      808.38      821.90     32.40 o 
  -3   6   6      232.63      184.30      8.51 o 
  -2   6   6      164.55      203.19      8.52 o 
  -1   6   6      389.63      410.77     10.52 o 
   0   6   6     6436.20     6639.99     51.87 o 
   1   6   6       11.01       11.97      5.98 o 
   2   6   6      507.66      564.87     12.93 o 
   3   6   6     2035.64     1969.02     22.15 o 
   4   6   6       63.86       65.11      9.74 o 
   5   6   6     3509.19     3280.74     30.50 o 
   6   6   6      864.65      811.59     18.71 o 
   7   6   6     2687.52     2627.03     30.32 o 
   8   6   6       92.50      123.80     10.55 o 
   9   6   6       69.97       71.43     10.86 o 
  10   6   6        0.17        5.28      9.93 o 
  11   6   6        3.71        6.01     10.65 o 
  12   6   6       78.64       87.45     15.49 o 
  13   6   6       21.79       50.15     27.93 o 
 -15   7   6        0.05       17.64     25.13 o 
 -14   7   6        6.08       -6.74     22.45 o 
 -13   7   6       88.03       96.61     13.93 o 
 -12   7   6       11.17       25.97      8.98 o 
 -11   7   6      180.79      158.25     10.10 o 
 -10   7   6       18.51       13.23      8.37 o 
  -9   7   6       17.65       19.12      9.38 o 
  -8   7   6      213.23      187.65      6.91 o 
  -7   7   6        4.20        8.72      4.81 o 
  -6   7   6      695.75      712.44      9.78 o 
  -5   7   6       25.23       29.78      6.09 o 
  -4   7   6      666.89      648.19     17.89 o 
  -3   7   6     1529.14     1516.26     26.07 o 
  -2   7   6      378.73      359.07     10.52 o 
  -1   7   6      227.96      232.65      9.30 o 
   0   7   6     2173.77     2302.88     21.80 o 
   1   7   6      177.44      179.63      7.75 o 
   2   7   6      959.76      949.65     16.57 o 
   3   7   6      191.93      188.51     11.28 o 
   4   7   6     2853.96     2724.04     27.97 o 
   5   7   6      212.68      198.04     19.59 o 
   6   7   6      785.32      747.58     18.84 o 
   7   7   6      524.26      546.12     18.13 o 
   8   7   6      607.06      571.25     14.90 o 
   9   7   6      737.23      702.31     16.61 o 
  10   7   6       53.30       57.36     11.41 o 
  11   7   6        1.03        7.59     11.04 o 
  12   7   6      182.35      191.92     29.47 o 
  13   7   6        0.40        3.04     27.94 o 
 -15   8   6        3.21        0.53     26.06 o 
 -14   8   6        0.58        5.16     14.23 o 
 -13   8   6        9.68        1.05     13.31 o 
 -12   8   6        0.06        4.33      9.15 o 
 -11   8   6        0.72        5.45      8.98 o 
 -10   8   6       27.69       45.28      9.08 o 
  -9   8   6      257.31      261.50     13.08 o 
  -8   8   6     1976.56     1853.50     13.15 o 
  -7   8   6     1962.28     2031.43     15.63 o 
  -6   8   6       46.43       37.77      7.82 o 
  -5   8   6      216.06      224.09     11.34 o 
  -4   8   6      670.45      685.13     19.60 o 
  -3   8   6      125.61       94.28      8.08 o 
  -2   8   6      280.87      294.34     10.13 o 
  -1   8   6       21.65       21.23      7.48 o 
   0   8   6     1165.93     1117.85     16.46 o 
   1   8   6        0.00        6.91      8.81 o 
   2   8   6      148.12      153.56     10.84 o 
   3   8   6      241.05      260.08     13.07 o 
   4   8   6      922.39      943.23     38.70 o 
   5   8   6       53.33       55.44     11.64 o 
   6   8   6      490.49      460.67     30.47 o 
   7   8   6       23.96       28.70     13.23 o 
   8   8   6        9.46        9.10     13.60 o 
   9   8   6      274.51      250.64     13.53 o 
  10   8   6      508.40      513.54     16.18 o 
  11   8   6       11.12       15.99     12.00 o 
  12   8   6        1.59        0.00     26.01 o 
 -15   9   6       14.87       23.28     26.64 o 
 -14   9   6       60.99       42.54     15.80 o 
 -13   9   6       36.09       44.26     13.92 o 
 -12   9   6        2.83        3.55      9.93 o 
 -11   9   6      725.09      713.61     16.00 o 
 -10   9   6      232.10      227.89     11.17 o 
  -9   9   6      102.57       94.05     10.23 o 
  -8   9   6       15.56       16.12      7.82 o 
  -7   9   6      523.80      537.93     12.74 o 
  -6   9   6       12.48       27.80     10.36 o 
  -5   9   6      215.38      194.39     12.31 o 
  -4   9   6      500.54      477.80     19.26 o 
  -3   9   6      324.84      331.35     10.89 o 
  -2   9   6      153.01      162.85      9.48 o 
  -1   9   6      166.34      156.58     14.73 o 
   0   9   6      520.85      596.99     13.72 o 
   1   9   6      472.01      453.94     22.31 o 
   2   9   6     3146.91     3174.24     29.53 o 
   3   9   6        0.71        7.50     11.20 o 
   4   9   6      400.80      411.93     18.36 o 
   5   9   6      267.32      261.23     14.78 o 
   6   9   6       48.47       51.46     13.27 o 
   7   9   6      416.27      368.18     17.71 o 
   8   9   6      101.40       95.97     15.66 o 
   9   9   6      140.13      149.18     13.06 o 
  10   9   6        0.07        3.08     11.71 o 
  11   9   6        5.57        0.30     17.19 o 
  12   9   6       16.96       43.40     29.34 o 
 -15  10   6       20.60       48.97     25.08 o 
 -14  10   6        3.14        4.54     14.57 o 
 -13  10   6      105.51      111.75     21.25 o 
 -12  10   6       55.24       45.82     10.97 o 
 -11  10   6      170.27      137.37     11.28 o 
 -10  10   6       28.69       38.22      9.45 o 
  -9  10   6       83.36       86.48     10.63 o 
  -8  10   6      332.62      323.45     12.84 o 
  -7  10   6       53.80       52.20      9.13 o 
  -6  10   6       62.22       70.53     11.48 o 
  -5  10   6      246.51      257.25     13.60 o 
  -4  10   6      238.52      188.11     10.15 o 
  -3  10   6     1335.07     1324.88     18.29 o 
  -2  10   6      129.28      127.56      9.37 o 
  -1  10   6       95.62       72.69      8.76 o 
   0  10   6        6.24       11.14      8.87 o 
   1  10   6      369.91      363.18     22.44 o 
   2  10   6     3399.58     3336.93     43.70 o 
   3  10   6     3289.17     3206.22     32.16 o 
   4  10   6      157.72      170.51     19.30 o 
   5  10   6      133.19      148.23     21.97 o 
   6  10   6       22.26       19.65     13.12 o 
   7  10   6      219.26      208.36     16.53 o 
   8  10   6       21.96       33.63     15.46 o 
   9  10   6        5.82        4.93     11.88 o 
  10  10   6       89.96       95.57     13.63 o 
  11  10   6      317.24      395.08     23.17 o 
  12  10   6       85.13      118.15     32.43 o 
 -14  11   6        1.32       16.07     20.67 o 
 -13  11   6       25.63       35.02     14.85 o 
 -12  11   6      395.34      351.18     14.28 o 
 -11  11   6      818.96      794.99     29.08 o 
 -10  11   6       29.96       34.30      8.74 o 
  -9  11   6        8.27       19.54     10.05 o 
  -8  11   6        1.79       -0.07      8.61 o 
  -7  11   6        3.97       -0.01     10.58 o 
  -6  11   6        0.95        3.36     11.65 o 
  -5  11   6        0.11       11.70     14.28 o 
  -4  11   6      730.34      709.93     24.56 o 
  -3  11   6       19.97       17.43      8.40 o 
  -2  11   6      225.73      206.24     10.49 o 
  -1  11   6      527.33      513.87     13.39 o 
   0  11   6      485.30      496.17     24.62 o 
   1  11   6        9.88       20.06     19.48 o 
   2  11   6     1020.43     1039.83     41.59 o 
   3  11   6        3.87        4.35     11.28 o 
   4  11   6       47.83       64.58     13.23 o 
   5  11   6        0.53       -4.14     13.13 o 
   6  11   6        3.75       11.66     13.84 o 
   7  11   6      361.57      406.28     19.45 o 
   8  11   6      147.13      162.72     17.57 o 
   9  11   6        1.29        2.40     12.20 o 
  10  11   6        0.16        9.15     17.97 o 
  11  11   6       81.79       96.42     20.57 o 
 -14  12   6        0.88       -1.40     21.11 o 
 -13  12   6        0.82      -12.91     21.46 o 
 -12  12   6       15.47       12.24     14.46 o 
 -11  12   6      410.55      362.89     18.11 o 
 -10  12   6      189.07      176.38     11.02 o 
  -9  12   6     1101.98     1047.99     38.41 o 
  -8  12   6      272.96      243.83     14.08 o 
  -7  12   6       16.61       24.23     12.19 o 
  -6  12   6        0.95        1.48     11.89 o 
  -5  12   6        5.30        6.72     14.91 o 
  -4  12   6       47.23       63.61     17.35 o 
  -3  12   6      240.37      197.47     20.28 o 
  -2  12   6       14.80       17.57     18.10 o 
  -1  12   6      507.52      444.61     25.76 o 
   0  12   6     1065.95      982.42     32.51 o 
   1  12   6       27.87       63.40     21.33 o 
   2  12   6       26.38       23.20     21.38 o 
   3  12   6       29.61       32.00     12.03 o 
   4  12   6      120.77      106.75     13.84 o 
   5  12   6      154.74      174.21     15.94 o 
   6  12   6        8.14       11.74     14.49 o 
   7  12   6       38.12       38.50     15.35 o 
   8  12   6      133.34      160.72     18.63 o 
   9  12   6        0.10       -4.36     17.41 o 
  10  12   6       32.28       29.12     19.02 o 
 -13  13   6       29.42       17.82     22.47 o 
 -12  13   6      109.51       89.63     22.64 o 
 -11  13   6        6.42       15.29     14.72 o 
 -10  13   6      124.13      121.47     16.80 o 
  -9  13   6      226.50      202.03     27.70 o 
  -8  13   6       22.42       33.71     19.60 o 
  -7  13   6      125.51      145.51     14.80 o 
  -6  13   6       70.80       86.17     14.21 o 
  -5  13   6       31.04       26.16     18.02 o 
  -4  13   6       22.16       38.26     18.94 o 
  -3  13   6      156.47      148.23     21.27 o 
  -2  13   6      296.05      307.27     24.45 o 
  -1  13   6       34.54       37.97     21.17 o 
   0  13   6       32.68       25.36     20.64 o 
   1  13   6       88.30      107.28     23.51 o 
   2  13   6      322.66      318.28     27.35 o 
   3  13   6        2.38       10.43     22.06 o 
   4  13   6      118.03      123.85     14.00 o 
   5  13   6      100.66      121.17     26.26 o 
   6  13   6       35.02       44.64     25.12 o 
   7  13   6       24.20       43.56     26.45 o 
   8  13   6        0.20       32.66     27.08 o 
   9  13   6       48.30       50.27     29.34 o 
 -11  14   6      164.56      157.24     17.49 o 
 -10  14   6        0.43       16.25     22.35 o 
  -9  14   6       63.92       75.40     25.29 o 
  -8  14   6       88.59       65.01     24.93 o 
  -7  14   6      309.63      267.57     16.93 o 
  -6  14   6       70.03       74.56     18.41 o 
  -5  14   6       51.80       47.02     18.64 o 
  -4  14   6        8.46       -3.14     19.88 o 
  -3  14   6       27.48       10.68     19.82 o 
  -2  14   6       19.17       20.29     21.12 o 
  -1  14   6       26.98       13.24     21.18 o 
   0  14   6      312.97      288.41     27.62 o 
   1  14   6      108.82      109.23     24.29 o 
   2  14   6       87.46       96.35     24.51 o 
   3  14   6        3.70       -3.45     24.96 o 
   4  14   6        1.40       14.42     24.13 o 
   5  14   6      306.95      394.52     31.93 o 
   6  14   6        3.15        6.29     27.49 o 
   7  14   6       21.76       19.09     27.98 o 
   8  14   6       25.82       47.24     29.45 o 
 -11  15   6       16.37       40.49     17.29 o 
 -10  15   6       51.83       41.72     24.32 o 
  -9  15   6        0.08       14.30     24.34 o 
  -8  15   6      193.03      200.91     27.92 o 
  -7  15   6      291.57      342.56     50.37 o 
  -6  15   6       87.24       84.19     17.99 o 
  -5  15   6       91.58      105.25     21.43 o 
  -4  15   6        2.60        1.13     21.30 o 
  -3  15   6        3.38       -0.23     21.96 o 
  -2  15   6        3.79       -6.87     22.03 o 
  -1  15   6       39.28       51.32     24.16 o 
   0  15   6        0.78        1.77     23.33 o 
   1  15   6       27.83       12.72     24.75 o 
   2  15   6       30.99       43.28     25.08 o 
   3  15   6        1.50       -2.89     25.22 o 
   4  15   6        2.18        1.58     25.91 o 
   5  15   6       62.82       66.40     27.78 o 
   6  15   6        8.14       18.81     28.67 o 
 -11  16   6       11.54       24.56     24.13 o 
 -10  16   6       30.01       17.40     24.36 o 
  -9  16   6       15.61       35.36     24.62 o 
  -8  16   6       35.45       12.27     24.34 o 
  -7  16   6      199.82      210.46     39.75 o 
  -6  16   6        8.80       22.11     15.62 o 
  -5  16   6       16.88       14.65     22.68 o 
  -4  16   6       32.83       37.75     23.16 o 
  -3  16   6        2.67       -4.95     23.74 o 
  -2  16   6      120.32      116.99     26.48 o 
  -1  16   6       62.21       65.71     25.85 o 
   0  16   6        4.21        6.73     25.38 o 
   1  16   6        0.38       45.44     27.34 o 
   2  16   6      284.09      318.92     33.05 o 
   3  16   6       84.36       99.36     28.54 o 
   4  16   6      100.92      105.67     30.26 o 
  -9  17   6      123.58       83.98     26.69 o 
  -8  17   6       32.28       14.33     24.23 o 
  -7  17   6        5.08      -15.06     25.15 o 
  -6  17   6       21.35       26.25     16.95 o 
  -5  17   6       15.34       15.84     23.58 o 
  -4  17   6       27.75       15.05     24.96 o 
  -3  17   6       29.36       26.03     25.54 o 
  -2  17   6       10.49       31.02     26.73 o 
  -1  17   6       31.77       37.69     27.39 o 
   0  17   6        0.90       16.88     27.76 o 
   1  17   6        0.17       24.74     28.33 o 
   2  17   6        2.17       29.37     30.13 o 
  -6  18   6       72.55       73.38     18.82 o 
  -5  18   6        0.04       -4.27     27.25 o 
  -4  18   6       17.57       50.99     28.64 o 
  -3  18   6      224.78      269.68     32.12 o 
  -2  18   6        0.97       -2.77     27.49 o 
  -1  18   6       12.76       18.50     28.26 o 
   0  18   6       46.74       32.75     29.61 o 
  -5  19   6      117.42      114.88     30.01 o 
  -4  19   6      104.76       77.01     31.04 o 
   4 -19   7        5.33        9.89     22.20 o 
   5 -19   7        1.09       15.87     28.81 o 
   1 -18   7       71.81       78.99     29.71 o 
   2 -18   7       19.37       36.91     29.45 o 
   3 -18   7        3.04        4.14     17.04 o 
   4 -18   7        0.01        9.03     17.26 o 
   5 -18   7      103.02       95.56     17.76 o 
   6 -18   7        0.04        3.45     16.79 o 
  -2 -17   7       37.86       68.92     30.87 o 
  -1 -17   7       11.28       19.26     28.83 o 
   0 -17   7      351.38      339.49     33.67 o 
   1 -17   7        1.69        2.90     26.35 o 
   2 -17   7      101.30      135.88     17.55 o 
   3 -17   7        1.69       12.77     15.82 o 
   4 -17   7       61.89       59.60     16.31 o 
   5 -17   7        2.60        8.63     16.12 o 
   6 -17   7        1.76       10.15     15.92 o 
   7 -17   7       23.36       36.74     22.91 o 
   8 -17   7       76.10       94.03     26.48 o 
  -4 -16   7       71.93       69.76     30.39 o 
  -3 -16   7       64.10       63.65     28.74 o 
  -2 -16   7      264.35      239.74     31.55 o 
  -1 -16   7       27.37       45.87     26.21 o 
   0 -16   7       31.26       26.77     26.15 o 
   1 -16   7       40.12       44.51     14.83 o 
   2 -16   7       74.84       79.90     15.59 o 
   3 -16   7      277.78      260.15     18.25 o 
   4 -16   7       50.29       54.43     15.67 o 
   5 -16   7       27.13       17.77     14.84 o 
   6 -16   7       14.86       20.82     14.81 o 
   7 -16   7        0.17       -4.68     14.65 o 
   8 -16   7       41.37       70.91     23.93 o 
   9 -16   7        0.81       -9.55     22.70 o 
  -6 -15   7       18.20       17.54     28.20 o 
  -5 -15   7      287.94      284.85     32.05 o 
  -4 -15   7      138.98      153.97     29.10 o 
  -3 -15   7       99.20      104.92     27.98 o 
  -2 -15   7      335.52      380.69     31.32 o 
  -1 -15   7       19.59       11.10     23.68 o 
   0 -15   7      535.79      540.69     32.71 o 
   1 -15   7        3.11        4.23     12.84 o 
   2 -15   7        6.52       15.47     13.30 o 
   3 -15   7       33.28       32.04     14.10 o 
   4 -15   7      294.11      246.64     17.08 o 
   5 -15   7        8.53        9.96     14.10 o 
   6 -15   7        5.99        6.35     14.20 o 
   7 -15   7        1.68       11.53     13.47 o 
   8 -15   7        2.13        6.32     21.34 o 
   9 -15   7      418.29      457.28     30.55 o 
  10 -15   7      139.91      186.44     27.32 o 
  -8 -14   7      129.60      166.52     31.31 o 
  -7 -14   7      179.73      224.45     31.68 o 
  -6 -14   7       60.72       62.00     28.24 o 
  -5 -14   7      131.41      141.83     28.48 o 
  -4 -14   7       23.27       38.30     25.73 o 
  -3 -14   7        0.28        3.07     23.38 o 
  -2 -14   7       20.03       31.85     24.42 o 
  -1 -14   7        9.52        9.19     21.53 o 
   0 -14   7      219.23      209.73     14.86 o 
   1 -14   7       25.10       25.06     12.66 o 
   2 -14   7        6.71       11.65     12.69 o 
   3 -14   7      152.29      163.16     15.08 o 
   4 -14   7        2.82        4.14     13.35 o 
   5 -14   7        1.79        0.49     12.81 o 
   6 -14   7       20.89       31.78      9.40 o 
   7 -14   7        4.84        8.58     13.71 o 
   8 -14   7      171.37      194.77     15.52 o 
   9 -14   7       78.39       83.75     23.75 o 
  10 -14   7       65.98       76.85     24.06 o 
  11 -14   7        8.47       36.12     23.07 o 
  -9 -13   7       15.95       41.63     28.67 o 
  -8 -13   7      130.05      174.77     20.79 o 
  -7 -13   7        4.36       -1.46     17.04 o 
  -6 -13   7      130.53      129.51     19.15 o 
  -5 -13   7       81.95      100.58     16.63 o 
  -4 -13   7      416.67      427.94     20.27 o 
  -3 -13   7        5.63        1.24     13.98 o 
  -2 -13   7      123.41      119.43     16.10 o 
  -1 -13   7       45.36       49.27     13.74 o 
   0 -13   7        0.78        9.14      9.25 o 
   1 -13   7     2168.99     2111.86     42.15 o 
   2 -13   7     2161.05     1954.23     28.69 o 
   3 -13   7        9.15       13.41     12.09 o 
   4 -13   7        0.23       -0.02     12.44 o 
   5 -13   7       44.28       37.87     13.15 o 
   6 -13   7        3.11        0.71      8.63 o 
   7 -13   7       22.28       22.78      8.70 o 
   8 -13   7       30.77       19.33     12.15 o 
   9 -13   7       28.34       18.71     20.80 o 
  10 -13   7       41.76        9.59     20.75 o 
  11 -13   7      465.48      489.51     31.58 o 
  12 -13   7      328.91      394.34     32.11 o 
 -10 -12   7      105.16      113.40     19.67 o 
  -9 -12   7       33.53       22.21     18.09 o 
  -8 -12   7        8.62        8.07     16.95 o 
  -7 -12   7      103.59      157.59     17.85 o 
  -6 -12   7       83.22       83.01     16.71 o 
  -5 -12   7      145.46      172.48     16.54 o 
  -4 -12   7        2.14       15.56     14.03 o 
  -3 -12   7      542.12      497.14     19.40 o 
  -2 -12   7       81.97       76.77     13.94 o 
  -1 -12   7       26.05       20.74      8.71 o 
   0 -12   7       55.03       55.31      9.27 o 
   1 -12   7      363.53      339.07     12.31 o 
   2 -12   7      121.41      112.93     12.66 o 
   3 -12   7     1077.92     1026.21     21.67 o 
   4 -12   7      124.25      125.21     13.19 o 
   5 -12   7      208.19      226.97     14.48 o 
   6 -12   7       16.90       12.86      8.22 o 
   7 -12   7       21.46       28.39      8.17 o 
   8 -12   7       25.32       26.70     11.62 o 
   9 -12   7       18.59       24.97     19.20 o 
  10 -12   7       39.43       42.00     21.74 o 
  11 -12   7       52.62       77.56     23.27 o 
  12 -12   7      232.74      206.68     26.53 o 
  13 -12   7       15.77       11.88     23.34 o 
 -11 -11   7       48.72       38.17     18.85 o 
 -10 -11   7     1030.34     1168.30     24.13 o 
  -9 -11   7       26.32       43.98     13.48 o 
  -8 -11   7       11.17       27.09     11.90 o 
  -7 -11   7       69.15       58.06     11.37 o 
  -6 -11   7        3.74        4.43     10.07 o 
  -5 -11   7        0.94        7.88      9.25 o 
  -4 -11   7      442.85      422.02     12.76 o 
  -3 -11   7       15.24       20.02      8.17 o 
  -2 -11   7      119.68       97.59      7.84 o 
  -1 -11   7       36.62       35.70      5.31 o 
   0 -11   7      354.77      292.23     18.97 o 
   1 -11   7      244.59      242.93     14.07 o 
   2 -11   7     2304.39     2130.98     57.32 o 
   3 -11   7      991.26      967.53     27.48 o 
   4 -11   7       43.13       44.95     15.77 o 
   5 -11   7      564.06      527.45     23.95 o 
   6 -11   7       46.52       52.39      9.27 o 
   7 -11   7      148.74      145.33      7.25 o 
   8 -11   7       69.80       78.54      8.71 o 
   9 -11   7       14.47       23.10     13.80 o 
  10 -11   7       46.54       43.55     21.57 o 
  11 -11   7      104.43       85.47     23.20 o 
  12 -11   7      355.07      345.46     28.95 o 
  13 -11   7      131.91      120.49     25.17 o 
 -12 -10   7       11.37       11.80     18.62 o 
 -11 -10   7      121.01      138.67     15.31 o 
 -10 -10   7      106.59      135.15     14.04 o 
  -9 -10   7       80.66       76.01     12.96 o 
  -8 -10   7      149.48      163.77     13.00 o 
  -7 -10   7       74.00       55.95     11.24 o 
  -6 -10   7        4.21        2.27      9.88 o 
  -5 -10   7      473.10      484.26     13.62 o 
  -4 -10   7        2.45       10.53      8.48 o 
  -3 -10   7      851.75      862.52     14.40 o 
  -2 -10   7     2936.06     2906.34     28.33 o 
  -1 -10   7      177.21      202.14      7.40 o 
   0 -10   7     5968.50     5671.59     57.34 o 
   1 -10   7      101.68       94.15      4.64 o 
   2 -10   7      315.66      272.59     10.43 o 
   3 -10   7        9.10        8.83      3.65 o 
   4 -10   7      345.11      306.11      9.25 o 
   5 -10   7       34.45       41.85     15.23 o 
   6 -10   7       23.58       22.86      6.34 o 
   7 -10   7        7.86        6.79      6.66 o 
   8 -10   7       94.40       86.88     11.42 o 
   9 -10   7       45.90       43.93      8.21 o 
  10 -10   7       31.62       31.69     12.44 o 
  11 -10   7        0.13       11.67     13.92 o 
  12 -10   7      143.43      184.64     17.01 o 
  13 -10   7       14.67       30.30     15.60 o 
  14 -10   7       11.43       10.64     24.92 o 
 -12  -9   7       26.69       25.01     17.59 o 
 -11  -9   7        0.01        8.52     13.14 o 
 -10  -9   7        0.45        8.50     12.71 o 
  -9  -9   7       22.67       12.71     11.19 o 
  -8  -9   7      240.12      245.15     13.43 o 
  -7  -9   7        3.03        4.71      9.87 o 
  -6  -9   7      267.08      265.90     12.02 o 
  -5  -9   7      604.39      582.98     13.80 o 
  -4  -9   7      673.96      655.77     16.12 o 
  -3  -9   7     1510.27     1442.98     23.87 o 
  -2  -9   7     7976.11     7610.73     84.98 o 
  -1  -9   7     2273.33     2091.28     25.08 o 
   0  -9   7     4028.39     3948.94     32.06 o 
   1  -9   7       20.25       28.74      4.80 o 
   2  -9   7       64.12       59.04      4.75 o 
   3  -9   7      241.78      214.70      6.47 o 
   4  -9   7      117.41      111.11      6.19 o 
   5  -9   7       54.94       62.74      5.09 o 
   6  -9   7      192.35      183.29      6.49 o 
   7  -9   7      206.90      208.71     11.92 o 
   8  -9   7       47.20       52.76     10.90 o 
   9  -9   7       65.83       71.20     12.28 o 
  10  -9   7       31.46       38.32     13.31 o 
  11  -9   7        7.80       11.41     13.36 o 
  12  -9   7       13.60       20.33     14.26 o 
  13  -9   7        0.01        6.15     15.79 o 
  14  -9   7      181.94      196.97     19.52 o 
  15  -9   7      205.87      246.22     30.73 o 
 -13  -8   7        0.12        3.25     26.78 o 
 -12  -8   7      203.83      250.63     20.00 o 
 -11  -8   7      588.64      596.91     18.24 o 
 -10  -8   7      110.74      118.85     12.64 o 
  -9  -8   7        0.85        1.95     10.67 o 
  -8  -8   7       19.64        9.68     10.41 o 
  -7  -8   7       94.64       77.85     10.07 o 
  -6  -8   7      149.68      141.11     10.29 o 
  -5  -8   7      469.92      476.95      6.64 o 
  -4  -8   7      772.66      714.54     10.82 o 
  -3  -8   7       29.20       37.77      6.15 o 
  -2  -8   7       18.58       14.48      4.82 o 
  -1  -8   7      440.98      383.28      8.27 o 
   0  -8   7      626.18      573.04      9.17 o 
   1  -8   7      499.76      458.30      8.22 o 
   2  -8   7       53.79       54.86      5.22 o 
   3  -8   7       27.30       18.17      4.90 o 
   4  -8   7      140.07      148.79      8.55 o 
   5  -8   7      380.92      379.47      7.04 o 
   6  -8   7       15.56       13.30      5.58 o 
   7  -8   7      146.55      166.75      7.91 o 
   8  -8   7      231.67      238.87     13.09 o 
   9  -8   7       23.99       25.05     11.81 o 
  10  -8   7      100.06      124.92     13.48 o 
  11  -8   7       69.79       54.31     13.58 o 
  12  -8   7      237.13      263.98     17.45 o 
  13  -8   7      139.71      167.73     17.74 o 
  14  -8   7       20.50       18.99     16.38 o 
  15  -8   7      221.47      223.77     19.94 o 
 -13  -7   7       32.53       31.09     29.03 o 
 -12  -7   7       44.03       59.11     16.49 o 
 -11  -7   7       15.23       30.84     11.64 o 
 -10  -7   7      414.59      395.01     15.19 o 
  -9  -7   7      109.86      107.60     11.32 o 
  -8  -7   7      238.58      235.48     12.13 o 
  -7  -7   7       77.19       85.61      9.79 o 
  -6  -7   7      235.76      206.88     12.56 o 
  -5  -7   7      536.37      565.28     22.28 o 
  -4  -7   7     2785.23     2577.83     21.06 o 
  -3  -7   7     2039.59     1977.54     19.33 o 
  -2  -7   7        1.63        1.91      4.03 o 
  -1  -7   7      479.54      475.58     15.29 o 
   0  -7   7      274.45      295.60      7.84 o 
   1  -7   7      332.79      339.85      7.39 o 
   2  -7   7      558.23      567.62      8.82 o 
   3  -7   7      791.18      946.52     11.06 o 
   4  -7   7      213.43      216.49      6.03 o 
   5  -7   7      885.58      898.11      7.44 o 
   6  -7   7       57.65       57.08      6.45 o 
   7  -7   7      298.16      299.44     11.14 o 
   8  -7   7      764.84      768.59     10.71 o 
   9  -7   7     2062.82     2009.81     27.69 o 
  10  -7   7       41.42       41.37     12.77 o 
  11  -7   7       66.79       67.93     14.20 o 
  12  -7   7       26.89       33.50     14.07 o 
  13  -7   7       30.86       35.59     15.86 o 
  14  -7   7        1.97      -10.60     21.53 o 
  15  -7   7       15.92       21.82     17.87 o 
 -13  -6   7       33.74       34.44     27.44 o 
 -12  -6   7        1.09        9.51     14.83 o 
 -11  -6   7        2.48        8.01     10.44 o 
 -10  -6   7        0.06        5.41     10.34 o 
  -9  -6   7       33.48       44.52      9.87 o 
  -8  -6   7      225.54      260.93     11.51 o 
  -7  -6   7      122.25      121.08      9.67 o 
  -6  -6   7        0.73       -0.19     11.86 o 
  -5  -6   7     1342.56     1372.28     29.87 o 
  -4  -6   7       68.66       53.05      9.44 o 
  -3  -6   7      184.08      180.06      4.40 o 
  -2  -6   7        0.22        4.46      3.54 o 
  -1  -6   7      176.29      141.68      5.33 o 
   0  -6   7      151.59      133.06      4.69 o 
   1  -6   7      287.28      281.18      6.06 o 
   2  -6   7      416.65      358.63      8.76 o 
   3  -6   7        8.58        1.20      4.06 o 
   4  -6   7      538.09      597.07      6.71 o 
   5  -6   7       49.72       50.07      4.08 o 
   6  -6   7      491.04      497.04      9.13 o 
   7  -6   7       22.85       23.30      4.49 o 
   8  -6   7     1032.59     1044.82     14.29 o 
   9  -6   7      714.99      642.91     28.92 o 
  10  -6   7      289.25      264.90     15.56 o 
  11  -6   7       65.66       76.27     13.49 o 
  12  -6   7       58.97       63.98     15.39 o 
  13  -6   7      164.74      158.43     17.73 o 
  14  -6   7       84.52       57.84     16.56 o 
  15  -6   7        1.55        7.39     17.49 o 
 -14  -5   7      169.69      194.88     31.54 o 
 -13  -5   7        1.06       17.60     26.48 o 
 -12  -5   7        4.79        8.20     14.23 o 
 -11  -5   7       35.56       56.38     10.66 o 
 -10  -5   7      919.44      921.30     21.67 o 
  -9  -5   7       99.86      110.54     10.21 o 
  -8  -5   7        5.87        3.54      8.63 o 
  -7  -5   7       85.93       94.21     14.40 o 
  -6  -5   7       34.67       40.28     11.99 o 
  -5  -5   7        4.17       14.36     10.53 o 
  -4  -5   7      163.04      151.20     12.53 o 
  -3  -5   7       14.24        8.46      2.42 o 
  -2  -5   7        2.12        3.58      3.19 o 
  -1  -5   7       24.00       13.78      3.68 o 
   0  -5   7      151.60      128.90      4.64 o 
   1  -5   7     3346.73     3698.69     34.47 o 
   2  -5   7     2495.56     2730.43     26.59 o 
   3  -5   7      158.46      155.34      4.55 o 
   4  -5   7       97.99      114.56      4.23 o 
   5  -5   7     2794.77     2766.52     15.57 o 
   6  -5   7       10.32       12.55      4.11 o 
   7  -5   7      188.21      171.64      8.18 o 
   8  -5   7       35.39       34.95      6.88 o 
   9  -5   7      669.25      685.97     35.95 o 
  10  -5   7      619.86      590.64     18.26 o 
  11  -5   7       18.33       15.95     13.29 o 
  12  -5   7      477.41      451.13     23.04 o 
  13  -5   7       21.99       24.13     15.37 o 
  14  -5   7       55.35       53.02     16.08 o 
  15  -5   7      246.96      225.84     35.34 o 
  16  -5   7        0.10       11.52     22.31 o 
 -14  -4   7       14.98       27.50     28.06 o 
 -13  -4   7       85.75      108.42     28.54 o 
 -12  -4   7       53.21       70.19     14.49 o 
 -11  -4   7       46.16       61.58     10.09 o 
 -10  -4   7       90.77       93.63      9.97 o 
  -9  -4   7        8.00        2.02      8.39 o 
  -8  -4   7      179.75      171.79     12.53 o 
  -7  -4   7      147.37      133.10     14.31 o 
  -6  -4   7      217.11      216.08     14.52 o 
  -5  -4   7      145.24      150.26     12.52 o 
  -4  -4   7       31.44       42.75      9.56 o 
  -3  -4   7      194.57      202.15      4.28 o 
  -2  -4   7     1860.48     1951.24     11.75 o 
  -1  -4   7      139.23       98.74      4.37 o 
   0  -4   7    11950.88    12464.49     50.70 o 
   1  -4   7    12372.57    14473.39    179.94 o 
   2  -4   7      236.13      268.21      5.56 o 
   3  -4   7      655.77      608.11      6.58 o 
   4  -4   7        4.62       13.52      3.17 o 
   5  -4   7      365.98      391.58      5.34 o 
   6  -4   7       64.78       59.28      4.81 o 
   7  -4   7      103.21       81.41      7.01 o 
   8  -4   7      546.40      497.03     14.75 o 
   9  -4   7     1304.69     1137.10     25.49 o 
  10  -4   7      210.81      198.95     13.71 o 
  11  -4   7      150.59      137.29     14.51 o 
  12  -4   7       39.28       42.86     14.60 o 
  13  -4   7       16.63       15.99     14.51 o 
  14  -4   7        2.18       -1.00     15.64 o 
  15  -4   7       30.26       21.69     16.92 o 
  16  -4   7       16.76        1.75     23.29 o 
 -14  -3   7       79.47       98.75     30.71 o 
 -13  -3   7        2.40        9.28     14.30 o 
 -12  -3   7       45.50       49.24     13.54 o 
 -11  -3   7       32.61       27.80      9.33 o 
 -10  -3   7      210.07      204.65     10.52 o 
  -9  -3   7      870.36      822.92     14.39 o 
  -8  -3   7      224.36      236.91     16.06 o 
  -7  -3   7       87.23       92.41     12.74 o 
  -6  -3   7      310.30      294.23     15.09 o 
  -5  -3   7      483.82      449.12     16.44 o 
  -4  -3   7       11.74        8.96      9.08 o 
  -3  -3   7     1818.05     1657.92     18.72 o 
  -2  -3   7        9.90       14.91      3.86 o 
  -1  -3   7     3905.68     4142.54     34.49 o 
   0  -3   7     7141.01     7637.27     74.16 o 
   1  -3   7     4628.15     4968.34     26.99 o 
   2  -3   7       17.25        5.12      3.38 o 
   3  -3   7      305.84      286.07      4.96 o 
   4  -3   7       38.14       44.21      3.03 o 
   5  -3   7      189.53      180.54      3.76 o 
   6  -3   7       46.41       56.18      3.96 o 
   7  -3   7      300.00      280.05      9.50 o 
   8  -3   7       14.53       12.91      4.71 o 
   9  -3   7       20.79       10.71      6.70 o 
  10  -3   7      170.48      188.76     14.29 o 
  11  -3   7       68.90       64.68     13.28 o 
  12  -3   7        4.12        8.76     13.00 o 
  13  -3   7       14.34       26.24     15.10 o 
  14  -3   7        9.32        4.98     15.71 o 
  15  -3   7       71.96      107.90     19.98 o 
  16  -3   7        0.27        7.94     22.62 o 
 -14  -2   7       37.24       76.14     28.72 o 
 -13  -2   7       35.36       45.04     13.95 o 
 -12  -2   7      657.21      699.26     20.62 o 
 -11  -2   7       11.46       15.59      8.58 o 
 -10  -2   7      346.47      351.21     11.12 o 
  -9  -2   7      199.40      186.14     12.42 o 
  -8  -2   7       16.76       12.53     11.85 o 
  -7  -2   7      853.23      818.06     22.17 o 
  -6  -2   7       13.93       17.04      9.35 o 
  -5  -2   7       99.14       73.69     10.37 o 
  -4  -2   7     2647.66     2761.62     33.15 o 
  -3  -2   7     1628.70     1685.89     25.31 o 
  -2  -2   7       56.44       49.63      4.43 o 
  -1  -2   7     2867.21     3549.00     49.95 o 
   0  -2   7     6398.21     6885.24     84.45 o 
   1  -2   7     2694.09     2720.34     17.95 o 
   2  -2   7      260.02      313.98      5.55 o 
   3  -2   7        8.57       31.84      3.26 o 
   4  -2   7       30.41       39.62      3.03 o 
   5  -2   7       24.85       27.82      3.35 o 
   6  -2   7      175.10      174.77      7.62 o 
   7  -2   7      263.39      250.87      8.64 o 
   8  -2   7      444.77      471.48     10.68 o 
   9  -2   7      549.17      520.50     11.42 o 
  10  -2   7      505.80      515.05     17.77 o 
  11  -2   7      259.14      275.83     15.99 o 
  12  -2   7       91.28       96.30     14.22 o 
  13  -2   7      136.20      127.91     15.94 o 
  14  -2   7        0.58       10.98     14.86 o 
  15  -2   7       57.92       71.75     17.35 o 
  16  -2   7        5.07       -0.27     22.34 o 
 -15  -1   7        3.80       18.09     28.28 o 
 -14  -1   7       66.57       32.70     27.28 o 
 -13  -1   7      308.45      285.10     16.71 o 
 -12  -1   7        7.27       18.47     12.22 o 
 -11  -1   7        2.81        6.06      7.65 o 
 -10  -1   7      207.56      195.68      9.37 o 
  -9  -1   7      367.44      352.04     17.47 o 
  -8  -1   7      369.73      394.50     17.65 o 
  -7  -1   7      119.27      115.91     11.85 o 
  -6  -1   7      395.50      384.10     15.50 o 
  -5  -1   7        0.37        1.27      1.68 o 
  -4  -1   7      264.33      211.48     11.42 o 
  -3  -1   7       90.57      109.32      9.82 o 
  -2  -1   7     3424.44     3681.90     80.72 o 
  -1  -1   7     1804.33     1756.77     12.54 o 
   0  -1   7      189.96      199.84      4.93 o 
   1  -1   7       76.92       79.11      5.75 o 
   2  -1   7      295.52      343.51      3.93 o 
   3  -1   7      370.84      330.28      6.72 o 
   4  -1   7     1858.89     1892.23     11.46 o 
   5  -1   7       29.37       11.50      2.88 o 
   6  -1   7      178.05      232.09     12.10 o 
   7  -1   7      422.33      440.03     10.30 o 
   8  -1   7       13.80       13.81      7.13 o 
   9  -1   7     2025.77     1847.48     26.59 o 
  10  -1   7      293.24      284.07     15.45 o 
  11  -1   7      273.92      257.94     15.64 o 
  12  -1   7       55.59       54.28     15.47 o 
  13  -1   7        6.30        4.58     14.73 o 
  14  -1   7      146.30      181.35     18.35 o 
  15  -1   7       40.05       43.98     16.56 o 
 -15   0   7       27.47       26.07     28.40 o 
 -14   0   7       95.60      109.16     28.74 o 
 -13   0   7       34.58       31.44     13.27 o 
 -12   0   7       52.36       57.44     12.38 o 
 -11   0   7        4.70        9.48     11.62 o 
 -10   0   7       14.85       15.36      6.91 o 
  -9   0   7      352.43      379.38      8.48 o 
  -8   0   7     2409.31     2335.56     22.53 o 
  -7   0   7      383.53      423.33      7.61 o 
  -6   0   7        8.95       11.54      3.69 o 
  -5   0   7      436.38      422.33     16.58 o 
  -4   0   7      370.18      378.09      9.10 o 
  -3   0   7      737.08      695.98     11.98 o 
  -2   0   7       16.65       19.15      5.10 o 
  -1   0   7     2334.07     2344.21     45.84 o 
   0   0   7       78.34       77.93      5.29 o 
   1   0   7       75.43       74.24      4.33 o 
   2   0   7     2527.38     2629.07     38.88 o 
   3   0   7     2438.18     2571.09     13.84 o 
   4   0   7      136.03      213.95      4.95 o 
   5   0   7      760.76      838.46      7.81 o 
   6   0   7      165.30      139.05      7.25 o 
   7   0   7     1859.21     1847.95     17.91 o 
   8   0   7       91.38      104.13      8.19 o 
   9   0   7      967.24      925.69     20.72 o 
  10   0   7      514.11      465.00     17.07 o 
  11   0   7       37.45       31.11     13.18 o 
  12   0   7       28.00       40.69     17.30 o 
  13   0   7       36.03       34.94     15.28 o 
  14   0   7       75.57       60.60     16.02 o 
  15   0   7        0.25        7.67     16.63 o 
 -15   1   7        1.02       40.56     28.15 o 
 -14   1   7       89.26       76.84     26.90 o 
 -13   1   7        5.93       22.35     12.64 o 
 -12   1   7       17.11       11.47     11.18 o 
 -11   1   7       47.27       44.21     11.44 o 
 -10   1   7      513.89      506.30     11.09 o 
  -9   1   7      749.19      720.24      9.55 o 
  -8   1   7     1791.79     1796.35     13.66 o 
  -7   1   7        2.03        4.67      4.07 o 
  -6   1   7      154.85      140.07      5.20 o 
  -5   1   7      337.53      292.97      6.23 o 
  -4   1   7     2173.34     2072.55     33.98 o 
  -3   1   7     1873.36     1903.73     23.23 o 
  -2   1   7      181.31      221.41      7.53 o 
  -1   1   7     1045.19      979.62     12.48 o 
   0   1   7      879.87      850.51      9.30 o 
   1   1   7      713.11      805.03      9.90 o 
   2   1   7       12.51       18.50      4.88 o 
   3   1   7      750.64      872.10     10.13 o 
   4   1   7      350.50      413.58      6.18 o 
   5   1   7       75.09       76.13      4.14 o 
   6   1   7      139.70      140.49      4.16 o 
   7   1   7     1591.31     1417.65     62.20 o 
   8   1   7       31.01       33.12      7.80 o 
   9   1   7      312.76      300.77     11.09 o 
  10   1   7      499.74      516.01     20.83 o 
  11   1   7       82.57       88.91      9.99 o 
  12   1   7       32.58       27.71     13.81 o 
  13   1   7       47.89       39.54     14.95 o 
  14   1   7      157.24      168.98     26.21 o 
 -15   2   7       32.42       35.22     29.08 o 
 -14   2   7        5.48        4.62     25.35 o 
 -13   2   7       54.45       72.45     12.80 o 
 -12   2   7       23.80       25.46     11.78 o 
 -11   2   7       10.81        5.77      6.60 o 
 -10   2   7        5.39        4.38      6.65 o 
  -9   2   7     1028.63     1030.76     16.87 o 
  -8   2   7       11.15        6.72      4.61 o 
  -7   2   7       78.80       84.70      5.15 o 
  -6   2   7       39.32       35.58      4.49 o 
  -5   2   7        0.28        1.87      4.03 o 
  -4   2   7      863.99      780.52      9.25 o 
  -3   2   7       18.10       25.55      3.86 o 
  -2   2   7       30.36       48.24      8.43 o 
  -1   2   7        7.99       10.79      5.79 o 
   0   2   7      347.15      388.95      9.56 o 
   1   2   7    23352.95    24978.38    248.23 o 
   2   2   7     1812.26     1865.47     24.25 o 
   3   2   7     1780.36     1931.19     31.19 o 
   4   2   7     2396.31     2452.90     27.62 o 
   5   2   7       13.44        6.84      6.58 o 
   6   2   7      646.38      694.60     10.25 o 
   7   2   7        3.12        9.60      4.45 o 
   8   2   7      694.37      578.19     19.97 o 
   9   2   7      780.72      646.23     50.29 o 
  10   2   7       35.91       35.54      9.25 o 
  11   2   7       62.41       66.48     10.09 o 
  12   2   7        2.43        7.17     13.87 o 
  13   2   7        8.17       15.13     14.50 o 
  14   2   7       84.57       93.79     17.19 o 
 -15   3   7        9.22        6.65     26.92 o 
 -14   3   7       19.12       21.39     26.20 o 
 -13   3   7       68.88       71.90     13.11 o 
 -12   3   7      137.07      134.89     12.91 o 
 -11   3   7       50.29       43.95      7.45 o 
 -10   3   7        0.23        2.57      7.09 o 
  -9   3   7      592.27      617.06      9.21 o 
  -8   3   7      249.56      248.65      6.86 o 
  -7   3   7      382.33      346.77      7.37 o 
  -6   3   7     1409.27     1405.93     23.23 o 
  -5   3   7     1112.40     1152.72     11.51 o 
  -4   3   7      172.45      182.38      6.01 o 
  -3   3   7        1.03       10.14      3.88 o 
  -2   3   7     1038.82     1087.80     14.30 o 
  -1   3   7     2574.83     2472.10     29.11 o 
   0   3   7      530.14      570.83     16.98 o 
   1   3   7     3704.10     4259.99     27.39 o 
   2   3   7     8831.68     9221.79     41.00 o 
   3   3   7      396.57      508.49     12.45 o 
   4   3   7      349.37      374.08     15.97 o 
   5   3   7      108.07      103.74      9.62 o 
   6   3   7        3.40        0.42      5.05 o 
   7   3   7      592.93      589.86      9.40 o 
   8   3   7      162.60      152.55      6.74 o 
   9   3   7      495.58      541.57     13.72 o 
  10   3   7        0.31       13.42      9.29 o 
  11   3   7       21.81       30.02     10.20 o 
  12   3   7      148.74      136.43     15.82 o 
  13   3   7      191.59      193.98     18.30 o 
  14   3   7        0.32        5.34     15.79 o 
 -15   4   7        0.01       12.94     28.09 o 
 -14   4   7      176.47      190.95     29.55 o 
 -13   4   7      282.78      257.58     21.59 o 
 -12   4   7        2.48        6.92      7.75 o 
 -11   4   7      160.79      155.33      9.02 o 
 -10   4   7       40.21       39.97      8.38 o 
  -9   4   7        0.17        2.98      4.65 o 
  -8   4   7      274.31      320.11      7.70 o 
  -7   4   7        0.39       -0.16      4.97 o 
  -6   4   7      805.75      902.03     13.34 o 
  -5   4   7      117.49      137.02      5.94 o 
  -4   4   7      752.90      727.95      8.51 o 
  -3   4   7      961.62     1050.52     11.46 o 
  -2   4   7       30.81       41.62      9.90 o 
  -1   4   7      372.83      402.66     15.41 o 
   0   4   7     1242.59     1297.69     23.15 o 
   1   4   7     5118.01     5296.86     31.20 o 
   2   4   7      637.05      576.42     12.81 o 
   3   4   7       10.93       17.33      8.16 o 
   4   4   7        0.71       -0.42      8.25 o 
   5   4   7      816.50      789.18     20.72 o 
   6   4   7      540.14      573.51     14.46 o 
   7   4   7       20.74       28.60      6.35 o 
   8   4   7      313.74      296.00     11.75 o 
   9   4   7       45.12       29.75      9.63 o 
  10   4   7       36.25       43.72     10.39 o 
  11   4   7      340.94      338.85     13.63 o 
  12   4   7       36.89       32.29     15.07 o 
  13   4   7        0.73        1.29     14.65 o 
  14   4   7        9.40        9.09     30.39 o 
 -15   5   7        6.13       23.11     28.81 o 
 -14   5   7        0.10      -13.30     24.96 o 
 -13   5   7        0.26       -0.98     22.43 o 
 -12   5   7        0.32        3.60      8.11 o 
 -11   5   7        3.46        0.09      7.81 o 
 -10   5   7       52.08       60.51      9.04 o 
  -9   5   7     3252.12     3056.62     81.91 o 
  -8   5   7      279.92      287.64      7.71 o 
  -7   5   7       57.16       65.52      5.85 o 
  -6   5   7      182.22      189.78      8.48 o 
  -5   5   7       34.08       38.56      5.56 o 
  -4   5   7     2697.43     2702.67     24.70 o 
  -3   5   7      463.40      504.11     11.21 o 
  -2   5   7      923.81      868.89     19.98 o 
  -1   5   7     1900.10     2023.01     19.91 o 
   0   5   7        1.89        4.99      7.12 o 
   1   5   7     4894.53     4850.40     28.45 o 
   2   5   7       63.31       49.78      8.01 o 
   3   5   7      392.13      409.04     12.67 o 
   4   5   7      474.94      464.83     18.98 o 
   5   5   7      434.89      437.53     14.33 o 
   6   5   7     3560.38     3397.96     32.20 o 
   7   5   7      159.81      174.84     10.71 o 
   8   5   7       13.97       20.62      9.41 o 
   9   5   7        0.15       -0.24      9.74 o 
  10   5   7       47.97       56.47     10.81 o 
  11   5   7      156.21      179.88     12.86 o 
  12   5   7       11.42       16.46     14.50 o 
  13   5   7       98.95       86.21     16.15 o 
 -15   6   7       44.66       57.15     28.37 o 
 -14   6   7        7.91        8.19     25.85 o 
 -13   6   7       68.64       81.97     12.58 o 
 -12   6   7      137.60      126.53     10.26 o 
 -11   6   7      118.94      111.58      9.49 o 
 -10   6   7     1085.14     1015.90     24.70 o 
  -9   6   7     1131.91     1005.57     51.44 o 
  -8   6   7        3.75        1.68      5.73 o 
  -7   6   7      111.03      132.56      6.42 o 
  -6   6   7      420.74      405.70      8.04 o 
  -5   6   7      188.42      186.41      8.50 o 
  -4   6   7      625.39      723.31     18.36 o 
  -3   6   7       72.11      117.77     12.19 o 
  -2   6   7      171.66      200.78      9.25 o 
  -1   6   7      203.06      201.66      9.43 o 
   0   6   7        0.02        5.69      7.28 o 
   1   6   7       66.22       46.00      8.83 o 
   2   6   7       46.88       68.40      9.42 o 
   3   6   7       46.68       41.73     10.04 o 
   4   6   7      701.47      662.72     16.23 o 
   5   6   7     4687.53     4492.99     36.33 o 
   6   6   7      954.48      925.41     19.87 o 
   7   6   7      373.66      341.89     15.65 o 
   8   6   7       69.01       70.37     10.30 o 
   9   6   7      543.16      529.11     15.07 o 
  10   6   7      151.74      135.96     12.40 o 
  11   6   7      103.08       86.14     12.35 o 
  12   6   7       10.02       10.82     14.65 o 
  13   6   7        2.33        7.32     28.82 o 
 -15   7   7        3.96       12.50     25.52 o 
 -14   7   7        1.00        0.75     24.98 o 
 -13   7   7        7.05       10.58     12.40 o 
 -12   7   7       67.58       56.86      9.91 o 
 -11   7   7      211.91      207.41     11.06 o 
 -10   7   7        1.97       -2.38      9.65 o 
  -9   7   7      148.35      128.44     16.98 o 
  -8   7   7      416.49      450.73      9.18 o 
  -7   7   7      953.88      919.37     11.12 o 
  -6   7   7        3.83        3.69      8.47 o 
  -5   7   7      291.69      262.39     11.39 o 
  -4   7   7      510.65      551.70     17.83 o 
  -3   7   7       20.98       16.23     11.38 o 
  -2   7   7       65.53       53.66      8.12 o 
  -1   7   7      445.25      429.02     11.71 o 
   0   7   7       92.87       83.55     13.16 o 
   1   7   7      701.53      653.79     14.28 o 
   2   7   7      119.19      111.79     10.18 o 
   3   7   7      457.50      436.36     14.18 o 
   4   7   7     1656.16     1604.76     23.55 o 
   5   7   7       69.58       91.15     12.13 o 
   6   7   7        6.78        7.55     11.47 o 
   7   7   7      186.94      173.92     14.50 o 
   8   7   7       96.61      101.75     11.40 o 
   9   7   7      120.57      126.96     12.16 o 
  10   7   7       96.10       95.60     12.37 o 
  11   7   7      180.46      206.89     14.01 o 
  12   7   7       94.26      103.01     28.97 o 
  13   7   7        1.58        8.10     29.49 o 
 -15   8   7       46.58       23.01     28.45 o 
 -14   8   7        4.54       13.41     25.06 o 
 -13   8   7        1.33        8.20     13.05 o 
 -12   8   7       77.08       84.76     10.55 o 
 -11   8   7      313.54      299.06     12.51 o 
 -10   8   7       37.52       28.09     10.78 o 
  -9   8   7      820.17      768.41     18.30 o 
  -8   8   7      166.60      151.85     10.18 o 
  -7   8   7      311.62      292.62     10.29 o 
  -6   8   7      277.64      258.80     12.02 o 
  -5   8   7     1104.08     1114.35     18.81 o 
  -4   8   7      388.06      355.15     16.79 o 
  -3   8   7       37.65       45.98     12.85 o 
  -2   8   7        0.19        5.75      7.94 o 
  -1   8   7       10.03       24.90     13.53 o 
   0   8   7      595.30      586.54     21.48 o 
   1   8   7     6198.04     5912.08     57.48 o 
   2   8   7      742.32      745.27     16.79 o 
   3   8   7     2258.03     2284.62     26.87 o 
   4   8   7     3444.41     3317.30     75.97 o 
   5   8   7       17.50       19.65     11.87 o 
   6   8   7      449.04      465.15     17.44 o 
   7   8   7      112.53      131.52     14.49 o 
   8   8   7       22.86       13.85     14.42 o 
   9   8   7        0.58        2.22     11.33 o 
  10   8   7      186.62      160.06     13.54 o 
  11   8   7      385.69      396.78     16.46 o 
  12   8   7       28.85       35.32     28.79 o 
 -15   9   7      268.95      267.18     32.53 o 
 -14   9   7       78.60      102.23     15.66 o 
 -13   9   7       36.86       46.98     14.55 o 
 -12   9   7      116.82      111.51     16.60 o 
 -11   9   7        7.79       11.65      9.80 o 
 -10   9   7      216.61      204.84     13.85 o 
  -9   9   7      509.69      552.76     14.88 o 
  -8   9   7      562.77      578.40     12.96 o 
  -7   9   7      933.88      927.22     31.62 o 
  -6   9   7        5.16        4.28     10.51 o 
  -5   9   7       30.09       40.27     10.66 o 
  -4   9   7      446.94      448.10     19.63 o 
  -3   9   7     1921.97     1745.05     32.31 o 
  -2   9   7       86.62       64.51     15.26 o 
  -1   9   7      130.74      138.05     16.96 o 
   0   9   7       66.05       86.78     16.59 o 
   1   9   7     4427.66     4232.12     52.43 o 
   2   9   7     1187.06     1231.89     23.46 o 
   3   9   7      157.84      177.39     20.16 o 
   4   9   7     2851.14     2820.19     31.32 o 
   5   9   7       30.63       23.91     12.63 o 
   6   9   7       30.61       50.93     13.60 o 
   7   9   7      225.96      226.84     16.79 o 
   8   9   7      384.37      416.31     19.95 o 
   9   9   7       85.33       94.89     13.24 o 
  10   9   7       30.72       41.74     12.47 o 
  11   9   7       29.56       29.98     18.32 o 
  12   9   7      298.87      344.00     35.74 o 
 -15  10   7       99.95       98.92     28.14 o 
 -14  10   7        1.97        2.06     14.77 o 
 -13  10   7      246.25      262.27     17.53 o 
 -12  10   7        6.58       12.18     10.93 o 
 -11  10   7       39.59       40.00     10.34 o 
 -10  10   7      398.68      363.31     13.07 o 
  -9  10   7       59.26       60.19     10.43 o 
  -8  10   7      130.37      138.29     12.95 o 
  -7  10   7       31.93       39.00     11.27 o 
  -6  10   7        0.62       -2.52     10.78 o 
  -5  10   7      183.73      161.22     13.13 o 
  -4  10   7        1.94        8.95     13.80 o 
  -3  10   7        6.11       -8.74     15.02 o 
  -2  10   7       23.78       24.85     15.54 o 
  -1  10   7       48.18       31.58     17.04 o 
   0  10   7      213.98      201.13     20.12 o 
   1  10   7     2157.23     2194.76     41.60 o 
   2  10   7      266.13      274.43     14.48 o 
   3  10   7       76.11       99.57     15.04 o 
   4  10   7       97.46       76.27     12.74 o 
   5  10   7      252.55      255.47     15.88 o 
   6  10   7        0.49       11.61     13.92 o 
   7  10   7       11.28       21.12     14.48 o 
   8  10   7       58.95       61.97     15.94 o 
   9  10   7       39.83       46.09     12.59 o 
  10  10   7      403.87      439.05     17.43 o 
  11  10   7      126.86      139.58     20.69 o 
 -13  11   7      497.49      507.86     21.19 o 
 -12  11   7       14.09       16.68     11.20 o 
 -11  11   7        1.14        7.94     10.47 o 
 -10  11   7     1297.53     1096.89     53.90 o 
  -9  11   7      431.14      390.73     18.13 o 
  -8  11   7       15.20       17.31     10.72 o 
  -7  11   7      140.08      116.84     12.52 o 
  -6  11   7       20.60       31.96     12.49 o 
  -5  11   7       80.69       77.13     12.97 o 
  -4  11   7      480.45      413.91     21.61 o 
  -3  11   7      316.65      304.82     21.00 o 
  -2  11   7     1286.96     1223.22     32.27 o 
  -1  11   7      785.41      772.98     28.60 o 
   0  11   7      204.57      219.11     21.84 o 
   1  11   7      118.56       85.43     19.48 o 
   2  11   7      327.92      334.74     24.22 o 
   3  11   7       10.02        5.86     12.01 o 
   4  11   7      749.78      834.37     20.97 o 
   5  11   7       67.47       64.47     14.20 o 
   6  11   7      567.33      594.52     40.11 o 
   7  11   7       37.99       48.21     15.78 o 
   8  11   7      729.52      821.02     25.16 o 
   9  11   7       28.61       30.02     13.22 o 
  10  11   7       50.95       55.67     19.18 o 
  11  11   7      240.13      267.03     23.04 o 
 -12  12   7        0.25       -2.51     19.90 o 
 -11  12   7      367.54      385.15     26.14 o 
 -10  12   7      964.62      906.75     39.03 o 
  -9  12   7      899.94      968.52     33.50 o 
  -8  12   7        4.40       16.13     12.00 o 
  -7  12   7       16.58       18.70     12.53 o 
  -6  12   7       36.92       35.71     12.47 o 
  -5  12   7       14.22        7.16     15.54 o 
  -4  12   7      415.24      423.33     23.19 o 
  -3  12   7      119.01      131.35     19.58 o 
  -2  12   7      101.87       72.59     19.78 o 
  -1  12   7       58.98       32.93     18.56 o 
   0  12   7        2.13       16.78     19.59 o 
   1  12   7      555.98      538.87     28.04 o 
   2  12   7       67.76       69.98     21.19 o 
   3  12   7      234.91      255.64     15.07 o 
   4  12   7        0.10       -4.39     13.22 o 
   5  12   7        0.03        0.44     14.35 o 
   6  12   7       16.79       24.03     21.22 o 
   7  12   7      136.24      150.51     20.22 o 
   8  12   7       94.06       90.64     17.82 o 
   9  12   7        0.04        5.14     18.00 o 
  10  12   7       68.24       68.58     20.66 o 
 -11  13   7        0.38       10.20     19.16 o 
 -10  13   7        4.01        9.46     15.72 o 
  -9  13   7       60.23       50.44     23.74 o 
  -8  13   7      103.77      127.11     14.09 o 
  -7  13   7        1.96        1.25     12.60 o 
  -6  13   7        0.02       -2.34     13.88 o 
  -5  13   7      296.79      321.81     22.43 o 
  -4  13   7      298.49      322.31     24.12 o 
  -3  13   7        0.01       -3.70     18.50 o 
  -2  13   7      508.24      485.29     26.90 o 
  -1  13   7      691.25      675.89     30.58 o 
   0  13   7      305.88      285.17     25.68 o 
   1  13   7      507.26      500.09     29.41 o 
   2  13   7       15.76       24.24     22.05 o 
   3  13   7       48.41       44.92     23.67 o 
   4  13   7       64.33       74.18     14.41 o 
   5  13   7       92.99      117.57     26.83 o 
   6  13   7       17.79       33.82     25.08 o 
   7  13   7        5.22       11.96     26.19 o 
   8  13   7      123.08      159.59     29.75 o 
   9  13   7       36.79       50.49     29.57 o 
 -11  14   7       63.88       71.57     16.90 o 
 -10  14   7        9.76       11.30     24.69 o 
  -9  14   7        0.73        5.03     24.43 o 
  -8  14   7       63.18       52.94     24.02 o 
  -7  14   7       13.84       17.60     14.24 o 
  -6  14   7       11.54        5.72     14.64 o 
  -5  14   7       17.39       23.04     19.86 o 
  -4  14   7        0.21       -2.31     20.29 o 
  -3  14   7      120.41      122.17     22.59 o 
  -2  14   7      110.83       92.10     22.56 o 
  -1  14   7      253.40      268.70     26.26 o 
   0  14   7        3.05       -0.44     22.63 o 
   1  14   7      146.84      163.88     25.86 o 
   2  14   7        5.14       14.36     24.11 o 
   3  14   7        0.91       -0.77     25.82 o 
   4  14   7      206.88      230.92     29.43 o 
   5  14   7        2.20       10.20     26.34 o 
   6  14   7       85.20       38.77     27.70 o 
   7  14   7       61.01       73.06     29.72 o 
 -11  15   7       80.60       58.13     18.62 o 
 -10  15   7      163.55      147.71     27.83 o 
  -9  15   7      133.22      146.37     26.59 o 
  -8  15   7       20.53       13.27     24.83 o 
  -7  15   7       48.53       49.45     15.07 o 
  -6  15   7       35.91       25.14     15.63 o 
  -5  15   7       34.88       39.58     21.88 o 
  -4  15   7       85.63       64.84     22.34 o 
  -3  15   7        0.02        7.11     22.17 o 
  -2  15   7      350.49      377.04     28.89 o 
  -1  15   7       19.07       36.46     24.46 o 
   0  15   7      567.35      576.74     33.27 o 
   1  15   7      638.41      696.03     36.29 o 
   2  15   7       42.70       80.25     26.71 o 
   3  15   7       44.41       63.04     26.41 o 
   4  15   7       29.49       29.60     28.06 o 
   5  15   7       39.25       41.53     28.72 o 
   6  15   7      259.46      246.53     33.33 o 
 -11  16   7       14.98       12.09     22.12 o 
 -10  16   7        2.99       30.12     26.29 o 
  -9  16   7       36.73       21.33     24.83 o 
  -8  16   7       54.01       40.50     24.11 o 
  -7  16   7       18.66       15.65     25.51 o 
  -6  16   7       58.78       78.51     16.68 o 
  -5  16   7       19.60       20.09     23.50 o 
  -4  16   7       53.60       43.57     23.94 o 
  -3  16   7       92.98       75.42     25.44 o 
  -2  16   7      130.34      106.37     27.16 o 
  -1  16   7       15.86       28.05     25.96 o 
   0  16   7       74.50       79.26     27.24 o 
   1  16   7       26.45       25.90     26.74 o 
   2  16   7       84.83       85.10     29.65 o 
   3  16   7        6.64      -13.67     27.55 o 
   4  16   7       12.05       24.14     29.82 o 
  -8  17   7       36.96       65.84     27.28 o 
  -6  17   7        8.11       17.92     17.43 o 
  -5  17   7      148.33      140.81     26.58 o 
  -4  17   7       68.89       82.72     26.61 o 
  -3  17   7      104.00       91.41     27.34 o 
  -2  17   7      137.20      151.95     29.42 o 
  -1  17   7       20.61       -3.70     26.42 o 
   0  17   7       34.95       38.80     27.45 o 
   1  17   7        0.67      -16.77     28.14 o 
   2  17   7      279.04      282.96     33.71 o 
  -5  18   7       86.88       64.51     28.19 o 
  -4  18   7      150.02      159.23     30.61 o 
  -3  18   7        7.77        4.29     27.47 o 
  -2  18   7      158.05      180.16     31.13 o 
  -1  18   7        6.53       -8.07     28.24 o 
  -5  19   7       58.28       54.71     28.65 o 
   1 -18   8       69.60       99.73     30.40 o 
   2 -18   8       81.73       94.10     30.61 o 
   3 -18   8       18.73       29.46     17.48 o 
   4 -18   8      134.05      139.84     19.32 o 
   5 -18   8      111.18      136.44     19.09 o 
   6 -18   8       57.96       58.80     18.22 o 
  -2 -17   8        0.22      -12.20     29.33 o 
  -1 -17   8       97.37      110.95     31.51 o 
   0 -17   8       63.81       56.78     27.98 o 
   1 -17   8      279.61      318.70     32.91 o 
   2 -17   8      169.74      194.91     18.73 o 
   3 -17   8       95.51      106.61     17.28 o 
   4 -17   8      123.69      148.48     18.15 o 
   5 -17   8        6.29        2.98     15.74 o 
   6 -17   8       10.21        9.02     15.81 o 
   7 -17   8        8.70       17.53     23.51 o 
  -4 -16   8      136.01      187.30     32.07 o 
  -3 -16   8      300.68      335.66     33.59 o 
  -2 -16   8      119.12      137.37     29.61 o 
  -1 -16   8       22.64       27.85     26.40 o 
   0 -16   8       36.78       48.08     26.24 o 
   1 -16   8      160.36      151.75     16.21 o 
   2 -16   8       66.19       83.93     15.33 o 
   3 -16   8       71.68      103.91     16.32 o 
   4 -16   8      331.04      356.37     19.70 o 
   5 -16   8        0.35       -2.95     15.29 o 
   6 -16   8        1.32       -2.63     15.48 o 
   7 -16   8       41.23       45.41     15.58 o 
   8 -16   8      272.36      321.51     29.66 o 
   9 -16   8       12.56       26.14     23.64 o 
  -6 -15   8      133.37      147.88     31.23 o 
  -5 -15   8       23.85       40.52     27.99 o 
  -4 -15   8        1.63        4.23     25.86 o 
  -3 -15   8      153.21      149.64     29.78 o 
  -2 -15   8       84.97       81.28     27.12 o 
  -1 -15   8        8.26       18.72     24.18 o 
   0 -15   8       20.46       21.18     13.13 o 
   1 -15   8      167.68      173.46     15.83 o 
   2 -15   8      201.96      199.40     16.18 o 
   3 -15   8       48.07       43.46     14.23 o 
   4 -15   8       42.69       23.69     14.74 o 
   5 -15   8       75.32       75.49     15.23 o 
   6 -15   8        5.63        4.91     14.17 o 
   7 -15   8       48.46       55.19     15.24 o 
   8 -15   8       21.33       35.92     22.00 o 
   9 -15   8      139.91      154.66     27.37 o 
  10 -15   8       32.57       21.13     23.05 o 
  -7 -14   8       71.76       76.38     19.32 o 
  -6 -14   8       26.27       41.80     18.48 o 
  -5 -14   8        0.14        1.43     17.18 o 
  -4 -14   8       30.35       28.64     17.44 o 
  -3 -14   8       35.17       27.29     16.65 o 
  -2 -14   8        2.66        9.43     15.27 o 
  -1 -14   8       81.94       89.24     15.66 o 
   0 -14   8      153.09      150.62     14.04 o 
   1 -14   8      121.40      124.61     14.08 o 
   2 -14   8       43.63       50.07     13.68 o 
   3 -14   8      241.95      262.03     16.58 o 
   4 -14   8        2.88       -4.00     13.53 o 
   5 -14   8       49.52       44.96     14.20 o 
   6 -14   8       19.85       14.06     13.85 o 
   7 -14   8        5.85       16.78     13.57 o 
   8 -14   8        0.09       -5.17     13.02 o 
   9 -14   8       37.69       52.35     21.88 o 
  10 -14   8       38.85       56.16     23.73 o 
  11 -14   8        3.46       17.40     24.45 o 
  -9 -13   8        9.55       21.33     18.79 o 
  -8 -13   8        8.70       16.61     18.41 o 
  -7 -13   8       40.44       31.26     17.97 o 
  -6 -13   8      381.01      448.14     28.75 o 
  -5 -13   8      193.70      214.83     19.17 o 
  -4 -13   8       87.51      106.83     16.67 o 
  -3 -13   8       37.76       34.14     14.91 o 
  -2 -13   8        9.77        8.19     13.96 o 
  -1 -13   8      349.47      375.53     18.58 o 
   0 -13   8        0.61        4.52      9.36 o 
   1 -13   8        2.47        4.71      9.45 o 
   2 -13   8       36.16       30.62     12.49 o 
   3 -13   8        0.00        1.62     11.95 o 
   4 -13   8      435.12      395.62     17.06 o 
   5 -13   8       51.13       61.17     13.82 o 
   6 -13   8       71.94       71.66      9.26 o 
   7 -13   8        9.85       18.20     12.49 o 
   8 -13   8       83.06       69.77     13.77 o 
   9 -13   8       76.74       93.87     22.27 o 
  10 -13   8       71.48       77.81     24.59 o 
  11 -13   8      131.38      140.59     26.34 o 
  12 -13   8      204.07      251.94     28.71 o 
 -10 -12   8      173.86      178.29     21.27 o 
  -9 -12   8      613.97      648.35     25.99 o 
  -8 -12   8      453.61      463.11     23.53 o 
  -7 -12   8       74.16      106.28     17.49 o 
  -6 -12   8       81.51      102.46     17.14 o 
  -5 -12   8       16.33       11.67     14.73 o 
  -4 -12   8       38.97       48.11     14.88 o 
  -3 -12   8       72.33       84.25     14.75 o 
  -2 -12   8      347.27      356.01     17.59 o 
  -1 -12   8       83.56       71.36      9.28 o 
   0 -12   8       29.21       35.52      9.04 o 
   1 -12   8      481.12      481.30     16.00 o 
   2 -12   8       21.59       36.70     10.85 o 
   3 -12   8       86.78       75.07     16.57 o 
   4 -12   8        0.26        0.22     16.27 o 
   5 -12   8        4.24        1.01     16.51 o 
   6 -12   8      333.00      350.33     13.09 o 
   7 -12   8       86.12      102.66     13.24 o 
   8 -12   8       19.99       35.96     12.32 o 
   9 -12   8      310.57      309.48     26.21 o 
  10 -12   8        8.01       28.74     21.46 o 
  11 -12   8      884.32      953.82     38.75 o 
  12 -12   8       32.70       36.69     23.25 o 
 -11 -11   8        1.46        6.36     18.19 o 
 -10 -11   8        1.90       -0.37     17.54 o 
  -9 -11   8      257.29      286.21     16.07 o 
  -8 -11   8        2.72        5.51     11.93 o 
  -7 -11   8       44.32       43.03     11.66 o 
  -6 -11   8       16.27       17.34     10.68 o 
  -5 -11   8        0.00       -1.97      9.36 o 
  -4 -11   8       79.66       76.92      9.59 o 
  -3 -11   8       16.29       17.51      8.47 o 
  -2 -11   8      151.11      162.18      7.95 o 
  -1 -11   8      727.63      666.26     10.66 o 
   0 -11   8      534.60      515.96     22.02 o 
   1 -11   8      408.23      390.11     14.15 o 
   2 -11   8        3.24        0.39      9.87 o 
   3 -11   8       27.80       17.20      9.79 o 
   4 -11   8       21.23       24.99     15.28 o 
   5 -11   8        8.05        7.83     15.20 o 
   6 -11   8      166.44      168.40     10.23 o 
   7 -11   8      112.85      127.10      7.86 o 
   8 -11   8       11.88       23.21     10.56 o 
   9 -11   8      174.34      205.53     23.99 o 
  10 -11   8      105.21      130.93     23.35 o 
  11 -11   8        3.84       11.97     20.39 o 
  12 -11   8        2.76       10.59     22.50 o 
  13 -11   8      368.05      398.63     32.58 o 
 -12 -10   8       12.64       -3.80     17.73 o 
 -11 -10   8        0.88       10.59     14.20 o 
 -10 -10   8        3.81        6.90     13.36 o 
  -9 -10   8      112.18      103.22     13.19 o 
  -8 -10   8      326.22      333.38     15.05 o 
  -7 -10   8      332.35      351.82     23.71 o 
  -6 -10   8       26.43       24.99     10.31 o 
  -5 -10   8        2.33        8.69      9.41 o 
  -4 -10   8       11.15       17.44      8.95 o 
  -3 -10   8        0.74        1.58      8.79 o 
  -2 -10   8      133.25      120.66      9.40 o 
  -1 -10   8     6614.96     6361.43     36.37 o 
   0 -10   8       92.57       95.23      6.60 o 
   1 -10   8       10.26        6.59      5.12 o 
   2 -10   8      225.52      202.33      6.49 o 
   3 -10   8      270.82      270.08      7.07 o 
   4 -10   8      123.39      122.31     10.50 o 
   5 -10   8      467.60      441.46     12.25 o 
   6 -10   8       98.86       96.61      6.96 o 
   7 -10   8      105.11      108.20     10.96 o 
   8 -10   8        7.24       23.37     11.02 o 
   9 -10   8      351.11      368.72     15.97 o 
  10 -10   8       31.92       51.34     13.35 o 
  11 -10   8      286.60      300.22     34.24 o 
  12 -10   8        1.20        1.34     14.57 o 
  13 -10   8       44.45       54.28     23.75 o 
  14 -10   8      319.72      360.71     30.99 o 
 -12  -9   8       43.11       29.36     17.64 o 
 -11  -9   8       25.97       32.95     14.06 o 
 -10  -9   8       39.12       43.25     13.05 o 
  -9  -9   8        5.33       18.51     12.15 o 
  -8  -9   8      406.81      365.90     14.71 o 
  -7  -9   8        2.78        7.25     10.06 o 
  -6  -9   8        1.22        0.22      9.45 o 
  -5  -9   8        0.18        7.18     10.20 o 
  -4  -9   8        0.08       -2.97      9.39 o 
  -3  -9   8       28.16       24.83      6.70 o 
  -2  -9   8      740.57      678.38     10.92 o 
  -1  -9   8      289.29      274.31     10.85 o 
   0  -9   8        0.54        4.94      5.88 o 
   1  -9   8      460.41      449.64     14.80 o 
   2  -9   8      347.45      327.81      7.91 o 
   3  -9   8      640.12      646.37     10.08 o 
   4  -9   8     1752.58     1740.65     15.75 o 
   5  -9   8      137.96      156.85     11.55 o 
   6  -9   8      927.70      881.25     14.78 o 
   7  -9   8       92.93       72.61     11.20 o 
   8  -9   8       28.08       21.75     11.01 o 
   9  -9   8     1552.30     1590.46     25.80 o 
  10  -9   8      450.32      472.09     18.08 o 
  11  -9   8        0.11        0.57     14.00 o 
  12  -9   8      111.92      139.04     16.77 o 
  13  -9   8       11.98       16.03     15.80 o 
  14  -9   8       42.90       73.33     18.37 o 
 -13  -8   8      160.59      155.77     31.15 o 
 -12  -8   8        0.01        2.27     17.33 o 
 -11  -8   8       17.30       18.06     12.84 o 
 -10  -8   8      123.74      140.78     13.19 o 
  -9  -8   8      141.42      117.89     12.19 o 
  -8  -8   8       60.77       59.85     10.77 o 
  -7  -8   8       44.60       48.78     10.21 o 
  -6  -8   8      118.74      111.91     12.11 o 
  -5  -8   8        0.00        3.42     13.97 o 
  -4  -8   8       47.08       30.70      5.65 o 
  -3  -8   8      176.39      184.61      7.99 o 
  -2  -8   8      394.70      373.56      8.00 o 
  -1  -8   8      124.71      104.01      6.21 o 
   0  -8   8     1008.78      987.04     12.06 o 
   1  -8   8       14.45        6.50      5.18 o 
   2  -8   8      188.72      184.68      6.89 o 
   3  -8   8      101.94       88.80      6.22 o 
   4  -8   8      231.43      240.00      7.73 o 
   5  -8   8      230.13      213.26      5.64 o 
   6  -8   8      373.26      360.05     16.88 o 
   7  -8   8      329.02      328.64     14.92 o 
   8  -8   8        1.58        1.93     10.63 o 
   9  -8   8      478.85      484.92     19.33 o 
  10  -8   8      237.63      232.28     16.79 o 
  11  -8   8      150.18      140.36     15.09 o 
  12  -8   8        3.89        8.20     14.66 o 
  13  -8   8       38.45       42.91     16.01 o 
  14  -8   8       65.50       73.42     18.42 o 
  15  -8   8       18.30       18.23     26.76 o 
 -13  -7   8       81.86       74.47     28.76 o 
 -12  -7   8        1.92       -2.33     16.03 o 
 -11  -7   8        0.62        4.84     12.07 o 
 -10  -7   8      146.94      169.19     12.87 o 
  -9  -7   8      149.45      120.70     11.67 o 
  -8  -7   8      105.78       98.77     10.86 o 
  -7  -7   8      241.45      222.31     11.45 o 
  -6  -7   8     2108.93     1966.87     39.14 o 
  -5  -7   8     1454.82     1360.86     32.46 o 
  -4  -7   8       79.92       76.61      9.85 o 
  -3  -7   8     4171.46     3877.12     17.58 o 
  -2  -7   8      639.95      588.94      8.54 o 
  -1  -7   8     4678.81     4523.99     38.59 o 
   0  -7   8       57.61       59.40      4.81 o 
   1  -7   8       49.78       49.64      5.54 o 
   2  -7   8      724.51      739.10     10.43 o 
   3  -7   8       11.77        8.66      5.39 o 
   4  -7   8     1140.64     1132.11      8.62 o 
   5  -7   8     1392.35     1355.23     12.17 o 
   6  -7   8     1056.26     1030.22     13.09 o 
   7  -7   8      813.82      772.29     11.67 o 
   8  -7   8      349.76      379.46     21.69 o 
   9  -7   8      894.15      888.55     20.89 o 
  10  -7   8        0.28        5.34     12.69 o 
  11  -7   8        1.60        1.99     13.18 o 
  12  -7   8       30.89       28.41     14.98 o 
  13  -7   8      264.53      241.41     18.03 o 
  14  -7   8      129.06      173.11     18.91 o 
  15  -7   8        8.39       14.62     18.07 o 
 -13  -6   8        5.54       13.87     27.68 o 
 -12  -6   8       28.16       22.95     15.90 o 
 -11  -6   8       52.84       50.74     11.82 o 
 -10  -6   8        5.23        3.54     10.70 o 
  -9  -6   8       30.39       40.36     10.10 o 
  -8  -6   8       29.15       36.80      9.51 o 
  -7  -6   8      133.00      125.00     15.90 o 
  -6  -6   8      345.76      338.21     19.20 o 
  -5  -6   8     1829.93     1707.11     34.01 o 
  -4  -6   8        2.79       10.36     11.63 o 
  -3  -6   8     1307.01     1249.63      9.34 o 
  -2  -6   8       69.96       52.29      4.20 o 
  -1  -6   8      569.40      549.00      8.38 o 
   0  -6   8       61.75       60.16      4.46 o 
   1  -6   8      308.32      298.03      6.43 o 
   2  -6   8      400.02      412.67     10.04 o 
   3  -6   8       74.69       64.29      5.53 o 
   4  -6   8     1858.95     1914.54     14.18 o 
   5  -6   8      119.35      120.90      5.37 o 
   6  -6   8       81.85       68.63      6.39 o 
   7  -6   8      126.99      136.32      6.59 o 
   8  -6   8      375.77      275.89     44.55 o 
   9  -6   8      187.00      171.70     14.11 o 
  10  -6   8      680.20      612.87     19.23 o 
  11  -6   8       37.05       51.21     14.45 o 
  12  -6   8       32.68       36.96     17.30 o 
  13  -6   8      222.79      241.37     18.25 o 
  14  -6   8      472.64      448.85     21.45 o 
  15  -6   8       27.99       20.45     17.76 o 
 -13  -5   8       13.03       10.46     15.07 o 
 -12  -5   8       25.77       32.53     14.89 o 
 -11  -5   8      150.16      164.43     12.03 o 
 -10  -5   8        1.07        4.45      9.84 o 
  -9  -5   8      346.27      318.60     12.75 o 
  -8  -5   8       18.77       16.90     11.24 o 
  -7  -5   8     1177.58     1093.36     28.92 o 
  -6  -5   8     1499.53     1422.54     31.13 o 
  -5  -5   8        0.98        5.99     10.78 o 
  -4  -5   8       32.86       42.19     10.79 o 
  -3  -5   8       24.28       22.61      3.67 o 
  -2  -5   8      168.39      164.09      4.78 o 
  -1  -5   8      502.99      471.80     10.91 o 
   0  -5   8      988.08     1137.52      9.94 o 
   1  -5   8       76.31       89.10      4.71 o 
   2  -5   8      261.40      299.48      6.31 o 
   3  -5   8      438.00      423.84      8.86 o 
   4  -5   8      524.75      542.01      9.24 o 
   5  -5   8       64.63       71.45      4.53 o 
   6  -5   8      316.28      321.52      5.89 o 
   7  -5   8      195.38      182.85      6.55 o 
   8  -5   8      335.98      340.59     10.41 o 
   9  -5   8       26.21       33.12     12.39 o 
  10  -5   8        7.70       11.45     12.16 o 
  11  -5   8        4.36       11.86     12.63 o 
  12  -5   8       73.37       80.33     14.99 o 
  13  -5   8       22.52       11.65     14.82 o 
  14  -5   8      103.62       78.00     18.00 o 
  15  -5   8       18.54       21.31     17.81 o 
 -14  -4   8       10.65       26.86     29.72 o 
 -13  -4   8      250.95      242.92     25.86 o 
 -12  -4   8       36.92       56.11     14.56 o 
 -11  -4   8       63.98       50.71     10.39 o 
 -10  -4   8       16.27       20.61      9.93 o 
  -9  -4   8      136.23      114.34     10.02 o 
  -8  -4   8      108.22       93.38     15.53 o 
  -7  -4   8        0.02        2.78     12.27 o 
  -6  -4   8       20.18       27.43     11.20 o 
  -5  -4   8      819.74      819.43     22.77 o 
  -4  -4   8     1643.96     1570.91     28.60 o 
  -3  -4   8      242.80      250.94     10.85 o 
  -2  -4   8        7.05        5.40      4.26 o 
  -1  -4   8      100.89      133.62      4.81 o 
   0  -4   8      210.41      174.05      5.38 o 
   1  -4   8       54.23       76.63      4.21 o 
   2  -4   8        4.79        3.68      3.38 o 
   3  -4   8      242.52      300.73      5.59 o 
   4  -4   8       43.54       46.90      4.10 o 
   5  -4   8      159.54      186.70      4.97 o 
   6  -4   8     1220.19     1141.39     18.09 o 
   7  -4   8        1.54        5.58      6.97 o 
   8  -4   8      422.85      426.63     10.98 o 
   9  -4   8     1197.74     1162.25     22.34 o 
  10  -4   8        7.97       14.32     12.34 o 
  11  -4   8       13.81       16.21     13.47 o 
  12  -4   8       59.19       46.84     14.44 o 
  13  -4   8       18.83       -4.35     14.21 o 
  14  -4   8       35.67       50.74     17.48 o 
  15  -4   8        0.93        1.39     17.28 o 
 -14  -3   8       44.42       51.01     28.90 o 
 -13  -3   8       41.72       36.29     15.42 o 
 -12  -3   8        9.62       10.25     13.72 o 
 -11  -3   8       38.49       43.89     10.03 o 
 -10  -3   8      192.17      163.08     10.39 o 
  -9  -3   8       15.44       15.88     12.70 o 
  -8  -3   8      182.05      164.56     15.80 o 
  -7  -3   8       24.47       43.52     12.67 o 
  -6  -3   8     1109.96     1121.74     25.80 o 
  -5  -3   8     1968.72     1895.39     31.45 o 
  -4  -3   8      195.15      183.97     12.59 o 
  -3  -3   8     1553.05     1548.76     11.92 o 
  -2  -3   8       52.26       77.13      4.94 o 
  -1  -3   8      509.02      459.58     11.83 o 
   0  -3   8     1678.44     1849.43     29.80 o 
   1  -3   8        4.57       27.74      2.78 o 
   2  -3   8       94.17      142.09      4.58 o 
   3  -3   8      248.08      236.41      5.01 o 
   4  -3   8     1709.71     1670.01     13.62 o 
   5  -3   8      801.34      831.26      7.09 o 
   6  -3   8       24.06       11.96      2.10 o 
   7  -3   8      368.54      362.48      9.04 o 
   8  -3   8      967.73      874.82     20.22 o 
   9  -3   8      377.64      398.77     17.62 o 
  10  -3   8       39.60       38.55     12.56 o 
  11  -3   8      435.71      394.44     17.85 o 
  12  -3   8      103.54      112.53     16.00 o 
  13  -3   8        0.06        8.06     15.23 o 
  14  -3   8      160.05      176.16     17.83 o 
  15  -3   8        9.96        2.45     16.69 o 
  16  -3   8       47.93       54.08     23.47 o 
 -14  -2   8        1.13       10.64     27.49 o 
 -13  -2   8        3.92        6.44     13.71 o 
 -12  -2   8        5.51        7.75     13.25 o 
 -11  -2   8      192.10      192.72     10.89 o 
 -10  -2   8      430.68      442.10     15.86 o 
  -9  -2   8       79.48       87.20     14.22 o 
  -8  -2   8       37.40       35.60     12.71 o 
  -7  -2   8       46.84       55.66     11.70 o 
  -6  -2   8     1109.79     1086.81     24.94 o 
  -5  -2   8       14.74        8.59      9.13 o 
  -4  -2   8      342.46      299.94     20.72 o 
  -3  -2   8     1866.66     2049.64     14.49 o 
  -2  -2   8     9185.75     9488.22    128.98 o 
  -1  -2   8     4407.88     4782.83     19.86 o 
   0  -2   8     6215.19     6679.61     88.18 o 
   1  -2   8      313.72      369.30      7.22 o 
   2  -2   8      335.30      430.10      6.71 o 
   3  -2   8      780.79      758.06      7.34 o 
   4  -2   8     2505.15     2486.24     15.35 o 
   5  -2   8     1022.20     1048.86     37.14 o 
   6  -2   8      104.88       77.47     14.79 o 
   7  -2   8       18.46       10.63      9.73 o 
   8  -2   8        0.17        7.70     10.78 o 
   9  -2   8      931.80      894.46     32.51 o 
  10  -2   8       35.77       45.93     12.32 o 
  11  -2   8       17.46       20.46     13.29 o 
  12  -2   8        6.79       11.29     14.48 o 
  13  -2   8      158.05      166.43     17.56 o 
  14  -2   8        7.46       10.41     16.40 o 
  15  -2   8        2.98       -5.04     17.14 o 
  16  -2   8        8.50       -0.59     21.47 o 
 -14  -1   8       54.49       35.79     27.07 o 
 -13  -1   8        1.96       20.98     13.46 o 
 -12  -1   8        1.03        0.10     13.09 o 
 -11  -1   8      522.22      505.41     12.70 o 
 -10  -1   8      152.30      134.03     15.80 o 
  -9  -1   8      236.08      220.05     16.78 o 
  -8  -1   8      883.69      902.21     24.44 o 
  -7  -1   8      257.30      264.35     15.57 o 
  -6  -1   8      196.94      238.97     14.35 o 
  -5  -1   8       51.74       56.23      2.96 o 
  -4  -1   8      806.92      793.28     22.10 o 
  -3  -1   8      239.87      263.37      9.18 o 
  -2  -1   8      415.43      576.10     31.37 o 
  -1  -1   8      445.23      440.40      7.24 o 
   0  -1   8     1158.29     1449.90     40.75 o 
   1  -1   8       99.53      158.90      5.88 o 
   2  -1   8     2164.78     2130.26     11.34 o 
   3  -1   8      616.42      665.26      9.38 o 
   4  -1   8      439.78      385.36      6.64 o 
   5  -1   8      141.66      144.32      4.79 o 
   6  -1   8      861.31      614.83    100.23 o 
   7  -1   8      242.08      225.84     17.30 o 
   8  -1   8      909.00      910.46     39.63 o 
   9  -1   8      120.57      103.10     13.16 o 
  10  -1   8        0.45        7.43     12.72 o 
  11  -1   8       10.91       22.21     13.00 o 
  12  -1   8        1.23       -9.76     14.02 o 
  13  -1   8        0.17       -9.73     14.93 o 
  14  -1   8       15.50       35.98     15.78 o 
  15  -1   8       24.97        8.66     17.25 o 
 -15   0   8       14.08       12.27     28.73 o 
 -14   0   8        0.02        3.55     26.85 o 
 -13   0   8      328.97      330.97     17.79 o 
 -12   0   8        2.94        9.72     14.22 o 
 -11   0   8      212.05      209.39     14.45 o 
 -10   0   8      621.39      607.35     22.93 o 
  -9   0   8      197.98      215.43      8.03 o 
  -8   0   8        4.17        9.05      4.07 o 
  -7   0   8       16.96       16.74      3.95 o 
  -6   0   8       43.36       44.67      4.22 o 
  -5   0   8      447.10      443.52      7.75 o 
  -4   0   8      891.58      882.58     10.46 o 
  -3   0   8     5719.26     5881.94     74.58 o 
  -2   0   8      696.11      783.02     12.29 o 
  -1   0   8       18.01       28.61      5.35 o 
   0   0   8        1.04       15.46      5.11 o 
   1   0   8        0.76        3.02      3.73 o 
   2   0   8      794.06      802.45     10.31 o 
   3   0   8     1856.95     1987.38     15.20 o 
   4   0   8      373.98      378.60      7.73 o 
   5   0   8     1240.73     1251.04     11.74 o 
   6   0   8       85.30       70.03      4.59 o 
   7   0   8      253.62      230.85     12.89 o 
   8   0   8      560.23      583.82     17.36 o 
   9   0   8       60.87       75.42     12.83 o 
  10   0   8      181.27      139.12     13.91 o 
  11   0   8        3.42        8.09     13.22 o 
  12   0   8        2.55        2.38     14.43 o 
  13   0   8       25.70       35.43     15.16 o 
  14   0   8       94.97       96.62     18.40 o 
  15   0   8        2.49       15.14     20.77 o 
 -15   1   8       47.62       66.20     29.69 o 
 -14   1   8       23.27       34.43     26.57 o 
 -13   1   8        2.37       -9.67     13.00 o 
 -12   1   8        2.24        7.20     11.92 o 
 -11   1   8       41.07       55.84     12.30 o 
 -10   1   8      241.05      249.62     16.96 o 
  -9   1   8      147.12      150.23      7.48 o 
  -8   1   8        4.38        4.46      4.72 o 
  -7   1   8      593.53      528.37     14.63 o 
  -6   1   8        0.28        1.85      4.06 o 
  -5   1   8       15.21       15.28      4.18 o 
  -4   1   8      575.42      634.66      8.58 o 
  -3   1   8      646.13      628.95     16.20 o 
  -2   1   8     2986.50     2999.95     22.86 o 
  -1   1   8       72.03      105.37      6.93 o 
   0   1   8     6605.74     6983.30     95.13 o 
   1   1   8      110.43      119.68      7.29 o 
   2   1   8      292.27      265.28      7.32 o 
   3   1   8      856.77      851.55     24.23 o 
   4   1   8      265.99      267.77      6.41 o 
   5   1   8      319.77      323.99      6.78 o 
   6   1   8       20.25       15.96      4.14 o 
   7   1   8       22.96       24.77      3.48 o 
   8   1   8     1995.59     1921.89     26.28 o 
   9   1   8        0.35        5.25      8.56 o 
  10   1   8      566.04      577.81     17.72 o 
  11   1   8       35.13       38.02     13.63 o 
  12   1   8        7.79        9.53     13.71 o 
  13   1   8       19.11       24.86     15.56 o 
  14   1   8        0.67        1.07     16.28 o 
  15   1   8        3.03        3.75     20.10 o 
 -15   2   8       26.54       49.24     30.36 o 
 -14   2   8      180.81      163.08     29.26 o 
 -13   2   8       25.85       32.56     13.17 o 
 -12   2   8      116.04      135.33     13.57 o 
 -11   2   8       54.55       58.26     11.86 o 
 -10   2   8      112.24      105.43     14.74 o 
  -9   2   8      259.19      283.13      7.51 o 
  -8   2   8      373.10      331.33      9.87 o 
  -7   2   8      193.36      185.03      6.41 o 
  -6   2   8      221.28      230.28      6.59 o 
  -5   2   8        6.54        5.68      4.29 o 
  -4   2   8        0.05        5.24      4.30 o 
  -3   2   8      447.43      456.92      8.09 o 
  -2   2   8      122.10      178.15     11.53 o 
  -1   2   8       24.35       29.76      5.35 o 
   0   2   8     2730.56     3038.96     38.44 o 
   1   2   8      249.36      271.06      7.88 o 
   2   2   8     3017.74     3298.58     20.03 o 
   3   2   8     1134.33     1193.57     17.12 o 
   4   2   8        2.33        1.77      8.18 o 
   5   2   8        0.43       -2.05      6.85 o 
   6   2   8       33.70       30.66      4.90 o 
   7   2   8       40.08       45.58      5.13 o 
   8   2   8      679.12      665.97     14.15 o 
   9   2   8       26.22       31.28      9.29 o 
  10   2   8      443.92      404.67     15.37 o 
  11   2   8        0.82        2.70      9.88 o 
  12   2   8      212.41      199.81     17.14 o 
  13   2   8      156.27      158.42     17.62 o 
  14   2   8      176.50      185.02     19.05 o 
 -15   3   8        1.26       10.83     27.37 o 
 -14   3   8       84.02      139.59     29.79 o 
 -13   3   8       43.88       59.02     13.65 o 
 -12   3   8       57.06       75.55     13.30 o 
 -11   3   8       40.24       48.90     14.24 o 
 -10   3   8       20.99       15.87     13.02 o 
  -9   3   8       41.45       40.20      6.98 o 
  -8   3   8       25.62       35.06      6.95 o 
  -7   3   8        1.67        1.56      4.89 o 
  -6   3   8       16.48       18.38      4.96 o 
  -5   3   8       19.97        6.86      4.85 o 
  -4   3   8      514.54      537.40      8.94 o 
  -3   3   8     3358.10     3248.86     19.23 o 
  -2   3   8      597.55      568.86     11.83 o 
  -1   3   8      526.07      540.97     11.83 o 
   0   3   8      331.76      287.35     14.28 o 
   1   3   8      556.35      614.76     13.01 o 
   2   3   8     6336.61     7233.52     38.32 o 
   3   3   8      366.57      432.95     12.61 o 
   4   3   8      608.68      614.59     14.37 o 
   5   3   8     1120.02     1095.40     18.58 o 
   6   3   8        5.16        7.06      5.37 o 
   7   3   8      198.57      189.01      7.26 o 
   8   3   8       26.21       39.71      9.86 o 
   9   3   8       41.58       30.98      9.33 o 
  10   3   8      520.49      515.92     14.72 o 
  11   3   8       70.77       68.09     11.22 o 
  12   3   8       20.33       25.92     14.70 o 
  13   3   8      300.80      286.90     19.81 o 
  14   3   8       20.64       28.39     16.68 o 
 -15   4   8        2.51        2.20     27.68 o 
 -14   4   8        3.18       33.37     26.63 o 
 -13   4   8       61.28       72.97     13.94 o 
 -12   4   8        7.92        6.26     11.59 o 
 -11   4   8       12.64       16.00     13.82 o 
 -10   4   8      438.36      453.66     20.65 o 
  -9   4   8       73.28       48.31     13.74 o 
  -8   4   8     2150.63     2156.56     33.17 o 
  -7   4   8      127.60      124.70      7.96 o 
  -6   4   8       77.61       76.35      7.43 o 
  -5   4   8      335.91      339.87     10.26 o 
  -4   4   8      250.90      269.92      7.76 o 
  -3   4   8      733.50      752.86     17.25 o 
  -2   4   8      350.68      426.22     15.85 o 
  -1   4   8       23.11       30.95     10.51 o 
   0   4   8        0.51        6.62     11.52 o 
   1   4   8        3.69        3.32      8.21 o 
   2   4   8     1528.04     1704.71     20.48 o 
   3   4   8       69.17       43.28      9.08 o 
   4   4   8      516.94      537.00     14.50 o 
   5   4   8      210.67      229.37     12.60 o 
   6   4   8       13.21       14.45      6.91 o 
   7   4   8       55.39       31.24      6.52 o 
   8   4   8      388.41      387.93     12.98 o 
   9   4   8      305.84      293.30     12.56 o 
  10   4   8        0.07        1.46     10.34 o 
  11   4   8      209.19      261.53     13.46 o 
  12   4   8      287.46      294.95     34.43 o 
  13   4   8       49.07       41.64     16.19 o 
 -15   5   8        5.14       12.21     28.96 o 
 -14   5   8        0.00        5.76     24.81 o 
 -13   5   8       45.92       42.48     12.93 o 
 -12   5   8        0.83        8.82     11.34 o 
 -11   5   8      149.79      144.97     16.42 o 
 -10   5   8       42.74       21.40     12.76 o 
  -9   5   8      295.38      297.35     17.86 o 
  -8   5   8      488.29      498.48     13.44 o 
  -7   5   8      280.15      289.89      9.97 o 
  -6   5   8      106.39      102.02      7.41 o 
  -5   5   8      141.79      147.61      6.91 o 
  -4   5   8       25.93       30.72      7.53 o 
  -3   5   8     3485.07     3507.56     37.02 o 
  -2   5   8     2040.47     2087.92     29.89 o 
  -1   5   8       69.90       86.90     12.90 o 
   0   5   8      764.98     1009.44     23.50 o 
   1   5   8     1822.21     1865.51     21.28 o 
   2   5   8       67.98       70.97      9.93 o 
   3   5   8     1213.09     1244.80     19.13 o 
   4   5   8      251.21      246.69     12.57 o 
   5   5   8       16.20       19.44     10.96 o 
   6   5   8      178.90      201.76     13.74 o 
   7   5   8      287.51      297.50     12.20 o 
   8   5   8       38.56       42.44     10.28 o 
   9   5   8       30.43       30.42     10.46 o 
  10   5   8       21.34       26.36     10.90 o 
  11   5   8      253.41      258.28     13.86 o 
  12   5   8       34.95       14.26     16.13 o 
  13   5   8       29.50       24.42     15.14 o 
 -15   6   8        6.80       13.96     26.89 o 
 -14   6   8       23.06       47.62     26.07 o 
 -13   6   8       12.94       16.05     12.26 o 
 -12   6   8       13.98        4.80     11.67 o 
 -11   6   8      238.51      231.21     19.00 o 
 -10   6   8      236.21      207.43     17.29 o 
  -9   6   8      574.81      582.82     22.41 o 
  -8   6   8      180.46      165.23      8.80 o 
  -7   6   8        0.02        4.39      6.60 o 
  -6   6   8      138.85      143.84      8.43 o 
  -5   6   8       21.44       22.60      7.03 o 
  -4   6   8      536.57      543.12     17.90 o 
  -3   6   8      428.99      402.44     16.79 o 
  -2   6   8     1522.76     1409.42     26.57 o 
  -1   6   8       56.62       43.52     12.29 o 
   0   6   8     5126.25     5389.75     50.68 o 
   1   6   8      524.43      514.32     19.45 o 
   2   6   8      456.98      489.47     14.00 o 
   3   6   8       45.74       49.55     10.08 o 
   4   6   8     1470.44     1448.78     22.13 o 
   5   6   8       16.90       23.58     10.94 o 
   6   6   8      225.44      210.28     14.18 o 
   7   6   8      914.23      982.05     21.92 o 
   8   6   8      497.11      472.77     14.48 o 
   9   6   8      214.34      183.95     12.39 o 
  10   6   8       77.63       98.58     12.31 o 
  11   6   8       58.72       54.52     12.33 o 
  12   6   8       50.88       54.55     16.13 o 
  13   6   8      119.99      150.18     31.97 o 
 -15   7   8       99.52      114.50     28.83 o 
 -14   7   8      111.54      116.85     28.68 o 
 -13   7   8       13.82       20.40     12.73 o 
 -12   7   8      262.99      269.50     16.18 o 
 -11   7   8       17.71       24.84     14.44 o 
 -10   7   8      395.28      389.39     21.53 o 
  -9   7   8        3.84        2.69     14.43 o 
  -8   7   8      384.44      373.40     16.00 o 
  -7   7   8        5.73        4.03     10.33 o 
  -6   7   8      282.36      287.98     10.05 o 
  -5   7   8       23.70       26.09      9.58 o 
  -4   7   8       56.13       62.90      9.83 o 
  -3   7   8      138.03      137.65     14.13 o 
  -2   7   8       62.52       56.81     13.03 o 
  -1   7   8       19.67       22.57     13.50 o 
   0   7   8       91.93       76.75     15.06 o 
   1   7   8       33.72       29.97     14.47 o 
   2   7   8        7.31        3.89      9.55 o 
   3   7   8       41.54       50.97     10.95 o 
   4   7   8       40.85       34.81     11.81 o 
   5   7   8       46.28       45.31     12.19 o 
   6   7   8      380.76      315.51     16.02 o 
   7   7   8      183.37      145.56     14.83 o 
   8   7   8       43.32       47.32     11.41 o 
   9   7   8      274.69      323.76     14.69 o 
  10   7   8      506.16      546.26     22.83 o 
  11   7   8        0.03       -1.73     12.13 o 
  12   7   8       36.12       41.60     16.30 o 
 -15   8   8       33.82       29.37     28.52 o 
 -14   8   8       76.33       71.26     25.99 o 
 -13   8   8      118.27      118.21     26.56 o 
 -12   8   8        3.55        5.99     12.58 o 
 -11   8   8      249.77      241.38     19.82 o 
 -10   8   8       56.83       66.87     16.92 o 
  -9   8   8      121.00      118.39     17.22 o 
  -8   8   8      168.81      146.15     13.57 o 
  -7   8   8      528.89      528.05     12.65 o 
  -6   8   8       99.89       96.53     10.69 o 
  -5   8   8      220.74      201.24     11.69 o 
  -4   8   8      571.35      576.70     15.77 o 
  -3   8   8       86.28       61.70     14.48 o 
  -2   8   8      258.47      256.15     17.39 o 
  -1   8   8      510.68      517.81     20.95 o 
   0   8   8        5.34        0.95     14.25 o 
   1   8   8      222.43      225.92     18.27 o 
   2   8   8     1009.08     1023.00     19.72 o 
   3   8   8     2168.89     2093.87     35.80 o 
   4   8   8      806.11      796.86     19.50 o 
   5   8   8      653.49      655.81     19.09 o 
   6   8   8      210.53      218.75     15.88 o 
   7   8   8       43.18       42.13     14.39 o 
   8   8   8      326.16      349.49     18.93 o 
   9   8   8        1.29        4.89     11.55 o 
  10   8   8      134.45      147.59     13.87 o 
  11   8   8      152.51      146.66     14.57 o 
  12   8   8        0.04       37.59     29.22 o 
 -15   9   8        0.06       -7.64     27.40 o 
 -14   9   8       17.10        4.86     23.82 o 
 -13   9   8       90.84      110.74     25.82 o 
 -12   9   8      177.38      183.09     15.86 o 
 -11   9   8       46.40       47.78     12.99 o 
 -10   9   8       28.01       40.83     15.99 o 
  -9   9   8      134.58      142.86     14.31 o 
  -8   9   8       80.18       86.34      9.45 o 
  -7   9   8      124.20      114.86     12.80 o 
  -6   9   8       25.49       18.17     10.94 o 
  -5   9   8      125.25      123.50     12.33 o 
  -4   9   8       44.49       54.47     14.62 o 
  -3   9   8      543.97      497.82     21.66 o 
  -2   9   8      153.71      184.41     17.46 o 
  -1   9   8      469.74      440.08     21.15 o 
   0   9   8       92.45      100.81     17.67 o 
   1   9   8      502.52      486.75     24.33 o 
   2   9   8      726.50      727.09     17.80 o 
   3   9   8      290.91      246.66     14.08 o 
   4   9   8       18.14       24.96     16.33 o 
   5   9   8      166.21      179.07     14.30 o 
   6   9   8        8.20        4.35     13.43 o 
   7   9   8      735.84      749.15     22.69 o 
   8   9   8       53.95       56.48     16.38 o 
   9   9   8      140.83      148.27     14.21 o 
  10   9   8      356.98      400.59     16.98 o 
  11   9   8      122.86      128.13     14.80 o 
 -15  10   8       12.30       24.62     26.63 o 
 -14  10   8       40.92       57.95     24.06 o 
 -13  10   8       24.90       11.03     22.90 o 
 -12  10   8        7.20       -2.51     13.56 o 
 -11  10   8        3.83        0.31     12.10 o 
 -10  10   8      356.92      319.28     22.01 o 
  -9  10   8      125.25      109.77     14.54 o 
  -8  10   8       67.25       53.60      9.52 o 
  -7  10   8       52.92       45.62     11.63 o 
  -6  10   8      477.79      497.55     16.67 o 
  -5  10   8      325.18      275.59     14.52 o 
  -4  10   8        5.51       17.89     14.60 o 
  -3  10   8      195.32      162.73     18.29 o 
  -2  10   8      229.28      213.39     19.75 o 
  -1  10   8      285.62      290.37     21.62 o 
   0  10   8        0.53       12.11     16.80 o 
   1  10   8      991.73     1031.39     32.07 o 
   2  10   8       30.03       37.97     17.91 o 
   3  10   8      254.34      237.92     14.80 o 
   4  10   8       19.34       22.38     12.87 o 
   5  10   8      630.62      647.17     20.70 o 
   6  10   8       74.38       83.53     15.39 o 
   7  10   8        0.01       -1.12     15.02 o 
   8  10   8      110.98      115.49     16.95 o 
   9  10   8       49.02       65.98     17.43 o 
  10  10   8       31.15       29.18     13.50 o 
  11  10   8       56.20       70.39     20.92 o 
 -13  11   8       52.80       36.96     20.76 o 
 -12  11   8       53.86       42.34     14.20 o 
 -11  11   8       22.50        9.80     13.47 o 
 -10  11   8      199.18      185.84     16.58 o 
  -9  11   8       86.88      118.80     17.26 o 
  -8  11   8      424.20      419.91     16.22 o 
  -7  11   8       38.25       52.14     12.31 o 
  -6  11   8      651.36      716.46     19.74 o 
  -5  11   8        0.62        2.11     12.46 o 
  -4  11   8       64.85       66.90     16.85 o 
  -3  11   8       13.39       11.03     16.51 o 
  -2  11   8       29.44       23.27     17.74 o 
  -1  11   8      316.50      326.04     23.42 o 
   0  11   8     1396.36     1428.51     36.72 o 
   1  11   8      330.45      347.37     24.99 o 
   2  11   8     2166.15     1976.72     43.83 o 
   3  11   8      147.30      158.05     14.57 o 
   4  11   8        2.91       -2.47     12.71 o 
   5  11   8       26.65       50.81     14.37 o 
   6  11   8      283.55      305.46     18.60 o 
   7  11   8      499.53      526.45     22.00 o 
   8  11   8       19.88        7.87     17.21 o 
   9  11   8        3.75        4.18     13.48 o 
  10  11   8        7.32        8.55     19.30 o 
  11  11   8      139.68      133.04     21.46 o 
 -12  12   8       15.25        5.69     19.64 o 
 -11  12   8       72.73       79.03     20.41 o 
 -10  12   8      505.00      515.65     16.32 o 
  -9  12   8       74.12       91.63     16.10 o 
  -8  12   8        2.21       11.36     11.93 o 
  -7  12   8        0.62        5.15     12.47 o 
  -6  12   8       84.84       89.70     14.16 o 
  -5  12   8       45.46       49.17     14.00 o 
  -4  12   8       41.54       53.27     17.80 o 
  -3  12   8      133.20      130.30     20.62 o 
  -2  12   8       55.29       36.73     19.15 o 
  -1  12   8       37.54       46.07     19.97 o 
   0  12   8     1360.49     1394.69     37.65 o 
   1  12   8      190.26      224.70     24.81 o 
   2  12   8      107.39      118.95     22.49 o 
   3  12   8      106.66      155.75     24.89 o 
   4  12   8      173.15      169.16     15.80 o 
   5  12   8      247.42      262.91     18.01 o 
   6  12   8       15.11       15.12     15.56 o 
   7  12   8      151.67      198.97     19.19 o 
   8  12   8        3.91       21.75     18.43 o 
   9  12   8       11.22        8.16     13.50 o 
  10  12   8        0.78        0.94     19.49 o 
 -12  13   8       45.32       38.02     22.11 o 
 -11  13   8       63.76       56.01     21.50 o 
 -10  13   8      126.90      110.57     16.72 o 
  -9  13   8       21.68       57.92     25.76 o 
  -8  13   8       56.45       60.96     13.72 o 
  -7  13   8        1.01        3.18     13.49 o 
  -6  13   8        8.42       16.44     13.79 o 
  -5  13   8      137.61      144.23     20.51 o 
  -4  13   8      167.58      205.28     22.68 o 
  -3  13   8      401.28      290.98     24.81 o 
  -2  13   8        0.22       20.74     20.28 o 
  -1  13   8       66.54       92.10     23.13 o 
   0  13   8      133.01      126.83     24.16 o 
   1  13   8      621.13      646.83     31.91 o 
   2  13   8       34.73       46.48     22.53 o 
   3  13   8      323.80      320.25     29.57 o 
   4  13   8       18.02       35.60     14.33 o 
   5  13   8       28.94       25.38     25.98 o 
   6  13   8       33.92       33.40     26.61 o 
   7  13   8      100.95      100.22     28.37 o 
   8  13   8        3.97        5.38     27.45 o 
 -11  14   8      195.57      167.11     18.41 o 
 -10  14   8       19.29       23.76     16.28 o 
  -9  14   8       24.27       36.64     24.88 o 
  -8  14   8        2.01       -1.20     23.60 o 
  -7  14   8        0.28        3.74     14.17 o 
  -6  14   8       44.80       52.77     20.88 o 
  -5  14   8      121.09       91.62     21.02 o 
  -4  14   8       17.84       26.97     21.78 o 
  -3  14   8      123.56      103.66     23.55 o 
  -2  14   8       35.25       37.04     22.85 o 
  -1  14   8      101.76      138.67     25.90 o 
   0  14   8      375.40      379.14     29.61 o 
   1  14   8      326.36      367.63     29.56 o 
   2  14   8       70.59       71.95     25.56 o 
   3  14   8        0.74        3.64     25.82 o 
   4  14   8       84.35       78.01     26.24 o 
   5  14   8      312.49      337.48     32.02 o 
   6  14   8        4.01       28.82     27.55 o 
   7  14   8       15.44       -5.28     27.94 o 
 -11  15   8      282.69      237.82     27.33 o 
 -10  15   8       14.84       19.25     17.73 o 
  -9  15   8        1.56       32.77     26.32 o 
  -8  15   8       55.14       45.55     23.67 o 
  -7  15   8        7.34        2.12     15.56 o 
  -6  15   8       43.81       49.29     16.46 o 
  -5  15   8       58.59       71.00     23.25 o 
  -4  15   8        7.19        6.34     22.68 o 
  -3  15   8      121.89      119.28     25.50 o 
  -2  15   8       81.17       54.91     24.87 o 
  -1  15   8       18.82        6.29     24.89 o 
   0  15   8       90.47       97.43     26.00 o 
   1  15   8        9.33        2.09     25.70 o 
   2  15   8      108.20      139.77     29.24 o 
   3  15   8        1.01        3.43     26.31 o 
   4  15   8        9.88       -1.24     28.36 o 
   5  15   8       55.86       88.38     30.14 o 
 -11  16   8       88.99       64.33     25.00 o 
  -9  16   8       17.46       44.65     26.17 o 
  -8  16   8        0.79       18.85     25.37 o 
  -7  16   8       41.29       31.11     25.63 o 
  -6  16   8       18.47       25.40     16.64 o 
  -5  16   8       96.65      141.60     26.09 o 
  -4  16   8       40.46       29.59     25.13 o 
  -3  16   8      255.94      278.34     29.69 o 
  -2  16   8       28.63       56.96     26.19 o 
  -1  16   8      373.52      393.96     32.76 o 
   0  16   8       26.86       31.98     27.17 o 
   1  16   8        4.79       -2.94     26.71 o 
   2  16   8       10.00       32.87     28.50 o 
   3  16   8       24.13       39.06     30.19 o 
  -7  17   8       16.58       13.96     25.72 o 
  -6  17   8       25.42       16.81     18.09 o 
  -5  17   8        1.33       -4.42     25.83 o 
  -4  17   8        6.08        4.94     25.95 o 
  -3  17   8      166.31      197.62     30.13 o 
  -2  17   8       61.14       75.82     28.61 o 
  -1  17   8      100.41       98.92     29.74 o 
   0  17   8       53.34       75.97     29.47 o 
   1  17   8      203.43      210.29     32.15 o 
  -5  18   8       11.29       -3.74     27.82 o 
  -4  18   8       26.21       12.95     28.63 o 
  -3  18   8       12.93        9.38     28.20 o 
  -2  18   8        2.66       10.41     27.87 o 
   2 -18   9      282.65      329.45     35.46 o 
   3 -18   9        2.52        2.86     16.59 o 
   4 -18   9       42.13       59.45     17.74 o 
   5 -18   9       23.46       22.80     17.78 o 
   6 -18   9        0.72       -1.71     25.95 o 
  -1 -17   9        3.36       13.59     28.21 o 
   0 -17   9       12.49       10.17     27.58 o 
   1 -17   9       55.12       52.89     29.38 o 
   2 -17   9       46.94       58.90     16.27 o 
   3 -17   9       30.50       25.62     16.41 o 
   4 -17   9       25.56       18.70     16.91 o 
   5 -17   9       93.37      110.87     17.58 o 
   6 -17   9       28.24       49.14     17.14 o 
   7 -17   9       70.29       67.62     23.42 o 
  -3 -16   9       88.19       77.27     29.52 o 
  -2 -16   9       72.24       98.65     29.40 o 
  -1 -16   9      168.65      173.84     29.80 o 
   0 -16   9       12.48        3.16     26.75 o 
   1 -16   9      134.13      167.29     16.91 o 
   2 -16   9       12.39        5.93     14.75 o 
   3 -16   9       18.11       18.01     15.32 o 
   4 -16   9       29.70       28.85     15.75 o 
   5 -16   9       50.83       43.62     15.72 o 
   6 -16   9        4.47       13.52     15.63 o 
   7 -16   9       27.51       18.57     15.31 o 
   8 -16   9       15.45       10.24     23.22 o 
  -5 -15   9        5.63       -0.27     17.98 o 
  -4 -15   9      328.35      339.21     22.88 o 
  -3 -15   9       79.75       64.52     18.67 o 
  -2 -15   9      125.77      119.30     28.00 o 
  -1 -15   9       22.13       14.97     23.85 o 
   0 -15   9        2.17        7.79     12.76 o 
   1 -15   9       23.15       29.47     13.97 o 
   2 -15   9       55.81       52.82     14.57 o 
   3 -15   9      271.83      263.20     17.34 o 
   4 -15   9       10.99        2.30     14.08 o 
   5 -15   9       19.34       26.98     14.90 o 
   6 -15   9        0.01        3.28     14.81 o 
   7 -15   9      149.13      171.43     17.14 o 
   8 -15   9       97.56      121.91     23.45 o 
   9 -15   9       85.74       62.57     23.45 o 
  10 -15   9       15.36       10.87     24.01 o 
  -7 -14   9        5.78        8.09     18.26 o 
  -6 -14   9       32.66       31.08     18.77 o 
  -5 -14   9       49.96       65.89     18.18 o 
  -4 -14   9       96.25      121.05     18.96 o 
  -3 -14   9      346.49      382.01     21.57 o 
  -2 -14   9      722.58      745.89     33.03 o 
  -1 -14   9      256.96      280.27     18.87 o 
   0 -14   9       23.33       27.25     10.32 o 
   1 -14   9       62.63       74.30     13.19 o
[truncated: 424,802 more chars]
